# Supplementary material for: QTLs for stomatal and photosynthetic traits related to salinity tolerance in barley
Source: BMC Genomics. 2017 Jan 3;18:9. doi: 10.1186/s12864-016-3380-0 (PMC5210286; doi:10.1186/s12864-016-3380-0)
Supplement: Additional file 1: Table S1. — List of candidate genes within 10 cM around Bmac0209 on chromosome 3H of barley. (XLSX 37 kb) [file 12864_2016_3380_MOESM1_ESM.xlsx]

## Sheet: Sheet1
Table S1 List of candidate genes within 10 cM around Bmac0209 on chromosome 3H of barley.
Gene Name	Chromosome	Phy_cM	Gene description
MLOC_6096.1	3	46.7422	Beta-1,3-glucuronyltransferase, putative
MLOC_6097.1	3	46.7422	Mitochondrial import inner membrane translocase subunit TIM14
MLOC_13599.2	3	46.8839	Adenylate kinase
AK366836	3	46.8839	alpha/beta-Hydrolases superfamily protein LENGTH=329
AK369041	3	46.8839	ATP-dependent RNA helicase, putative
MLOC_19814.1	3	46.8839	B-box zinc finger family protein
AK365312	3	46.8839	Class III homeodomain-leucine zipper
MLOC_68042.1	3	46.8839	Cysteine proteinase
MLOC_81291.1	3	46.8839	Cytokinin oxidase/dehydrogenase
MLOC_16296.2	3	46.8839	DNA-directed DNA polymerase
MLOC_62754.1	3	46.8839	Endo-beta-1,4-glucanase
MLOC_59302.1	3	46.8839	ERI1 exoribonuclease
AK252422.1	3	46.8839	Gamma response I protein-like
AK361922	3	46.8839	Gamma response I protein-like
MLOC_55828.2	3	46.8839	Glucose-6-phosphate/phosphate translocator-related LENGTH=408
MLOC_67102.1	3	46.8839	Myb family transcription factor
AK372831	3	46.8839	O-fucosyltransferase family protein LENGTH=519
MLOC_31360.1	3	46.8839	O-methyltransferase family protein, expressed
AK362624	3	46.8839	Retinoblastoma binding protein, putative
AK361878	3	46.8839	Serine/threonine-protein phosphatase 5
AK366918	3	46.8839	Stachyose synthase
MLOC_59869.1	3	46.8839	Thioredoxin-related transmembrane protein
MLOC_13598.3	3	46.8839	Transposase
MLOC_42935.1	3	46.8839	Unknown protein
MLOC_72568.3	3	46.8839	Unknown protein
MLOC_4563.1	3	46.8839	unknown protein; Has 25732 Blast hits to 16979 proteins in 961 species: Archae - 144; Bacteria - 1801; Metazoa - 12681; Fungi - 1868; Plants - 912; Viruses - 94; Other Eukaryotes - 8232 (source: NCBI BLink). LENGTH=729
AK248260.1	3	46.9032	Protein kinase (PK)
MLOC_12765.1	3	47.0373	Calcium-dependent protein kinase
MLOC_54032.2	3	47.2025	Phd finger protein
AK376641	3	47.4064	TCP family transcription factor TCP4
MLOC_69218.1	3	47.4858	Chitinase
MLOC_15787.2	3	47.4858	RNA-dependent RNA polymerase family protein
MLOC_57556.1	3	47.4858	Unknown protein
AK374529	3	47.8045	Activating signal cointegrator 1 complex subunit
AK362702	3	47.8045	Protein kinase-like protein
MLOC_61838.1	3	47.8045	Zinc finger family protein
MLOC_16223.4	3	47.9462	FBD-associated F-box protein LENGTH=459
MLOC_37050.1	3	47.9462	Multidrug resistance protein ABC transporter family
MLOC_76564.1	3	48.0878	ABC1 family protein
AK371666	3	48.0878	Alpha/beta fold hydrolase family protein
AK370547	3	48.0878	Bromodomain-containing factor
MLOC_19185.3	3	48.0878	Isoamyl acetate-hydrolyzing esterase
MLOC_57121.2	3	48.0878	Peroxidase 1
AK365832	3	48.0878	Protein trichome birefringence-like 38
MLOC_69470.1	3	48.4516	Basic helix-loop-helix (BHLH) family transcription factor
AK363627	3	48.4516	Gamma-irradiation and mitomycin c induced 1
MLOC_77458.2	3	48.4516	Poly(RC)-binding protein, putative
AK354947	3	48.5305	Glycine-rich protein
MLOC_69640.2	3	48.5836	Aquaporin 1
MLOC_211.2	3	48.5836	ERI1 exoribonuclease
AK372187	3	48.5836	Exportin-2
AK355166	3	48.5836	Protein translocase subunit SecA
AK366049	3	48.5836	Thioesterase family protein
MLOC_18337.2	3	48.6898	GDSL esterase/lipase
MLOC_5530.2	3	48.6898	S-receptor kinase, putative
AK366284	3	48.96	4-methyl-5(B-hydroxyethyl)-thiazole monophosphate biosynthesis enzyme ThiJ
MLOC_64390.1	3	48.96	basic helix-loop-helix (bHLH) DNA-binding superfamily protein LENGTH=368
MLOC_51169.2	3	49.2918	Alpha-1,2-mannosyltransferase ALG9
AK250517.1	3	49.2918	ATP-dependent RNA helicase, putative
AK374758	3	49.2918	BEST Arabidopsis thaliana protein match is: Late embryogenesis abundant protein, group 2 . LENGTH=271
AK372570	3	49.2918	BEST Arabidopsis thaliana protein match is: reduced male fertility . LENGTH=355
AK355163	3	49.2918	Blue copper protein
MLOC_55325.1	3	49.2918	Calcium-binding EF-hand family protein LENGTH=564
MLOC_9827.2	3	49.2918	CBL-interacting protein kinase 5
MLOC_77266.1	3	49.2918	CCR4-NOT transcription complex subunit
MLOC_13447.1	3	49.2918	Chaperone protein dnaJ
AK359765	3	49.2918	Cytochrome P450 family protein
MLOC_69476.1	3	49.2918	Dual specificity protein phosphatase 9
MLOC_71849.2	3	49.2918	Enoyl-CoA hydratase/isomerase family protein, expressed
MLOC_37813.1	3	49.2918	ER glycerol-phosphate acyltransferase
MLOC_54188.1	3	49.2918	F-box and associated interaction domains-containing protein LENGTH=417
MLOC_14078.1	3	49.2918	FUNCTIONS IN: molecular_function unknown; INVOLVED IN: biological_process unknown; LOCATED IN: mitochondrion;
MLOC_53473.1	3	49.2918	Glyoxylate/hydroxypyruvate reductase B
MLOC_5432.1	3	49.2918	GTPase Der
MLOC_64351.2	3	49.2918	Katanin p60 ATPase-containing subunit A-like protein
MLOC_9826.1	3	49.2918	Kinase family protein
MLOC_8169.1	3	49.2918	Metallothionein
MLOC_10556.1	3	49.2918	Myb
MLOC_18081.1	3	49.2918	nodulin-related protein 1 LENGTH=187
MLOC_54189.1	3	49.2918	Peptide-N4-(N-acetyl-beta-glucosaminyl)asparagine amidase A, putative
MLOC_63070.2	3	49.2918	Peptide-N4-(N-acetyl-beta-glucosaminyl)asparagine amidase A, putative
MLOC_74167.3	3	49.2918	Phosphate translocator-like protein
MLOC_59333.1	3	49.2918	Phosphoenolpyruvate carboxylase
MLOC_75157.4	3	49.2918	Phospho-n-acetylmuramoyl-pentapeptide-transferase, putative
MLOC_16483.3	3	49.2918	Protein of unknown function (DUF616) LENGTH=462
AK252472.1	3	49.2918	Replication protein A 32 kDa subunit
AK374295	3	49.2918	Replication protein A 32 kDa subunit
AK248270.1	3	49.2918	Reticulon family protein
MLOC_3042.2	3	49.2918	Retrotransposon protein, putative, Ty3-gypsy subclass
MLOC_5379.1	3	49.2918	Ribosomal protein S6 family protein
MLOC_71051.1	3	49.2918	Ring finger protein, putative
AK355156	3	49.2918	Smr domain-containing protein
AK371590	3	49.2918	SNF7 family protein
MLOC_18429.1	3	49.2918	S-receptor kinase, putative
MLOC_6030.1	3	49.2918	Stigma-specific Stig1 family protein
AK361337	3	49.2918	tRNA (Guanine-N(1)-)-methyltransferase
AK359814	3	49.2918	Uncharacterized conserved protein (DUF2358) LENGTH=241
AK374382	3	49.2918	Unknown protein
MLOC_16481.1	3	49.2918	Unknown protein
MLOC_62646.1	3	49.2918	Unknown protein
MLOC_74954.1	3	49.2918	Unknown protein
MLOC_81995.1	3	49.2918	Unknown protein
AK371240	3	49.2918	unknown protein; BEST Arabidopsis thaliana protein match is: unknown protein . LENGTH=109
MLOC_60617.9	3	49.2918	unknown protein; FUNCTIONS IN: molecular_function unknown; INVOLVED IN: biological_process unknown; LOCATED IN: endomembrane system; EXPRESSED IN: 21 plant structures; EXPRESSED DURING: 13 growth stages; Has 210 Blast hits to 148 proteins in 42 species: A
MLOC_78172.1	3	49.2918	unknown protein; Has 2968 Blast hits to 2381 proteins in 310 species: Archae - 16; Bacteria - 188; Metazoa - 1070; Fungi - 227; Plants - 145; Viruses - 4; Other Eukaryotes - 1318 (source: NCBI BLink). LENGTH=382
MLOC_37816.1	3	49.2918	unknown protein; Has 3099 Blast hits to 2528 proteins in 332 species: Archae - 2; Bacteria - 245; Metazoa - 1059; Fungi - 555; Plants - 177; Viruses - 49; Other Eukaryotes - 1012 (source: NCBI BLink). LENGTH=368
AK252548.1	3	49.2918	unknown protein; Has 524 Blast hits to 342 proteins in 101 species: Archae - 0; Bacteria - 106; Metazoa - 106; Fungi - 24; Plants - 25; Viruses - 0; Other Eukaryotes - 263 (source: NCBI BLink). LENGTH=668
MLOC_73581.1	3	49.2918	unknown protein; Has 70 Blast hits to 70 proteins in 25 species: Archae - 0; Bacteria - 0; Metazoa - 9; Fungi - 4; Plants - 47; Viruses - 0; Other Eukaryotes - 10 (source: NCBI BLink). LENGTH=194
AK251615.1	3	49.2918	Vesicle transport protein SFT2B, putative
MLOC_59332.2	3	49.2918	Wiskott-Aldrich syndrome protein family member 2
AK250120.1	3	49.5042	unknown protein; FUNCTIONS IN: molecular_function unknown; INVOLVED IN: biological_process unknown; LOCATED IN: chloroplast thylakoid membrane, chloroplast; EXPRESSED IN: 21 plant structures; EXPRESSED DURING: 13 growth stages; Has 30201 Blast hits to 173
MLOC_38385.1	3	49.5731	Negatively light-regulated protein
MLOC_66539.5	3	49.5731	Nodule inception protein
MLOC_55027.2	3	49.6459	4-coumarate CoA ligase
MLOC_55025.1	3	49.6459	Class E vacuolar protein-sorting machinery protein HSE1
AK363529	3	49.6459	Cyclin A1
MLOC_37695.2	3	49.6459	Heme-binding protein 2
MLOC_54586.1	3	50.3541	S-receptor kinase-like
MLOC_634.2	3	50.4453	Protein ABIL1
AK360111	3	50.4958	ATP-binding protein of ABC transporter
AK368968	3	50.4958	C2 domain-containing protein-like
AK373464	3	50.4958	ERI1 exoribonuclease
MLOC_442.2	3	50.4958	Expansin
AK373041	3	50.4958	Flowering locus T
MLOC_36797.1	3	50.4958	Kinesin-like protein
AK356763	3	50.4958	Leucine-tRNA ligase
MLOC_5223.2	3	50.4958	Lipase (Class 3)-like protein
MLOC_71066.1	3	50.4958	myb domain protein 56 LENGTH=323
AK248551.1	3	50.4958	NADH-cytochrome b5 reductase-like protein
MLOC_10261.1	3	50.4958	Peroxidase 24
MLOC_12062.1	3	50.4958	Protein kinase superfamily protein LENGTH=355
MLOC_38654.2	3	50.4958	Retrotransposon protein, putative, LINE subclass
MLOC_75716.1	3	50.4958	WPP domain-associated protein
MLOC_78652.1	3	50.4958	Zinc finger family protein
AK360350	3	50.586	Glutaredoxin family protein
MLOC_81745.1	3	50.6728	Respiratory burst oxidase-like protein B2
MLOC_63939.1	3	50.684	Pyruvate kinase
MLOC_63940.2	3	50.684	RING/U-box superfamily protein LENGTH=396
AK357938	3	50.7266	ATP-dependent RNA helicase, putative
AK371869	3	50.779	Ankyrin repeat-containing protein, putative
MLOC_59292.1	3	50.779	Group 3 late embryogenesis abundant protein
AK366120	3	50.8499	Lupus la ribonucleoprotein, putative
MLOC_59839.2	3	50.8499	RING-H2 finger protein 2B LENGTH=147
MLOC_36305.2	3	51.0269	cDNA, clone: J075123K08, full insert sequence
MLOC_56106.1	3	51.0269	Phosphatidylinositol kinase family-like protein
AK358949	3	51.0361	4-methyl-5(B-hydroxyethyl)-thiazole monophosphate biosynthesis enzyme ThiJ
AK366717	3	51.0623	ATP-dependent RNA helicase
MLOC_70538.1	3	51.0623	Bromodomain-containing protein, putative
AK251942.1	3	51.0623	FAD synthetase
MLOC_77422.3	3	51.0623	Kinesin, putative
MLOC_45783.1	3	51.0623	Nucleic acid-binding, OB-fold-like protein
MLOC_65275.1	3	51.0623	Nup98 protein
MLOC_45782.1	3	51.0623	Protein of unknown function (DUF1645) LENGTH=380
AK376395	3	51.0623	unknown protein; FUNCTIONS IN: molecular_function unknown; INVOLVED IN: biological_process unknown; EXPRESSED IN: 22 plant structures; EXPRESSED DURING: 13 growth stages; Has 53 Blast hits to 53 proteins in 20 species: Archae - 0; Bacteria - 8; Metazoa -
MLOC_57824.1	3	51.0977	50S ribosomal protein L18
MLOC_10540.1	3	51.0977	ATP-dependent RNA helicase, putative
AK248581.1	3	51.0977	Beta-glucosidase, putative
MLOC_68387.1	3	51.0977	flowering promoting factor 1 LENGTH=110
MLOC_57827.2	3	51.0977	Pre-mRNA splicing factor prp46
MLOC_12866.1	3	51.1331	Protein kinase-like protein
MLOC_54402.1	3	51.1331	RING/U-box superfamily protein LENGTH=455
MLOC_68911.6	3	51.1331	RING/U-box superfamily protein LENGTH=455
MLOC_12824.2	3	51.1331	Unknown protein
MLOC_8252.1	3	51.1686	Chaperone protein dnaJ 72
MLOC_15536.2	3	51.1686	Kinase family protein
AK359887	3	51.204	Magnesium-protoporphyrin IX monomethyl ester [oxidative] cyclase
AK366054	3	51.204	Alpha-glucosidase-like
MLOC_70493.1	3	51.204	BSD domain-containing protein
MLOC_77133.1	3	51.204	Cysteine proteinase inhibitor
MLOC_54047.1	3	51.204	Folate/biopterin transporter
MLOC_63492.1	3	51.204	HD domain containing protein
MLOC_2078.1	3	51.204	Hydroxymethylglutaryl-CoA lyase
AK248983.1	3	51.204	Importin alpha-1b subunit
AK248589.1	3	51.204	NEDD8-activating enzyme E1 catalytic subunit
AK369863	3	51.204	Pre-mRNA-splicing factor SPF27-like protein
MLOC_12117.1	3	51.204	Protein kinase superfamily protein LENGTH=361
AK354389	3	51.204	Protein kinase superfamily protein LENGTH=492
MLOC_70300.1	3	51.204	Protein of unknown function (DUF1218) LENGTH=257
AK252344.1	3	51.204	Protein of unknown function (DUF789) LENGTH=369
AK354110	3	51.204	Protein of unknown function DUF829, transmembrane 53 LENGTH=403
MLOC_58328.1	3	51.204	Protein of unknown function, DUF617 LENGTH=261
MLOC_10591.1	3	51.204	Rab gdp-dissociation inhibitor
MLOC_54049.1	3	51.204	Receptor-like kinase
MLOC_5202.2	3	51.204	Retrotransposon protein, putative, unclassified
MLOC_58975.3	3	51.204	Ribonuclease Z
AK363333	3	51.204	SAD1/UNC-84 domain protein 1 LENGTH=471
MLOC_7698.1	3	51.204	Transducin/WD40 repeat-like superfamily protein LENGTH=351
AK355669	3	51.204	Translin-associated protein X
AK353923	3	51.204	Triacylglycerol lipase
AK252435.1	3	51.204	unknown protein; Has 37 Blast hits to 37 proteins in 15 species: Archae - 0; Bacteria - 0; Metazoa - 0; Fungi - 0; Plants - 37; Viruses - 0; Other Eukaryotes - 0 (source: NCBI BLink). LENGTH=90
MLOC_65945.1	3	51.2394	Auxin response factor
MLOC_61990.1	3	51.2748	Expansin A2
MLOC_13163.1	3	51.2748	Unknown protein
AK360949	3	51.2748	ADP-ribosylation factor family protein
MLOC_56598.1	3	51.2748	Dof zinc finger protein
AK375738	3	51.2748	GDSL esterase/lipase
MLOC_13377.3	3	51.2748	glucan synthase-like 7 LENGTH=1958
MLOC_501.1	3	51.2748	glucan synthase-like 7 LENGTH=1958
AK366122	3	51.2748	Isopenicillin N epimerase
MLOC_59050.1	3	51.2748	Malate dehydrogenase
MLOC_56595.1	3	51.2748	mRNA, clone: RTFL01-16-D19
MLOC_56597.2	3	51.2748	Pentatricopeptide repeat-containing protein
MLOC_56594.1	3	51.2748	Peroxidase 72
MLOC_74879.2	3	51.2748	Potassium channel
MLOC_71295.1	3	51.2748	WD-40 repeat protein
AK363508	3	51.3456	Protein of unknown function (DUF630 and DUF632) LENGTH=775
AK370533	3	51.3456	2,3,4,5-tetrahydropyridine-2,6-dicarboxylate N-acetyltransferase
MLOC_70839.3	3	51.3456	6-phosphogluconate dehydrogenase, NAD-binding protein
MLOC_75225.1	3	51.3456	Aldo/keto reductase, putative
MLOC_10478.2	3	51.3456	ATP dependent RNA helicase, putative
AK249478.1	3	51.3456	ATP-dependent Clp protease proteolytic subunit
MLOC_56183.1	3	51.3456	calmodulin 3 LENGTH=149
MLOC_5725.1	3	51.3456	Carbamoyl-phosphate synthase large chain
MLOC_11651.1	3	51.3456	Carbonic anhydrase
MLOC_43331.1	3	51.3456	Carbonic anhydrase
MLOC_68238.3	3	51.3456	Casein kinase I
MLOC_7481.2	3	51.3456	CRAL-TRIO domain-containing protein
AK361038	3	51.3456	DET1-like protein
AK249489.1	3	51.3456	Developmentally-regulated GTP-binding protein 2
AK250646.1	3	51.3456	DNA-directed RNA polymerase subunit beta
MLOC_79421.2	3	51.3456	Dof zinc finger protein
MLOC_15661.3	3	51.3456	Elongation factor
AK358149	3	51.3456	GDSL esterase/lipase
AK357129	3	51.3456	Glucosidase II beta subunit, putative
AK249939.1	3	51.3456	Glutamate dehydrogenase, putative
AK369992	3	51.3456	Glutamate dehydrogenase, putative
MLOC_4846.1	3	51.3456	histone-lysine N-methyltransferases LENGTH=265
MLOC_17789.4	3	51.3456	Holocarboxylase synthetase
MLOC_71648.1	3	51.3456	Leucine-rich repeat receptor-like protein kinase family protein LENGTH=1045
AK354074	3	51.3456	Myosin XI, putative
MLOC_11983.1	3	51.3456	Nuclear-interacting partner of ALK
MLOC_71177.2	3	51.3456	Pectinesterase
MLOC_79423.3	3	51.3456	Phospholipid-transporting atpase, putative
MLOC_4738.2	3	51.3456	Polygalacturonase
AK354548	3	51.3456	'Procollagen-lysine,2-oxoglutarate 5-dioxygenase 2 '
MLOC_72694.1	3	51.3456	Protein FAM91A1
MLOC_60329.4	3	51.3456	Protein of Unknown Function (DUF239) LENGTH=465
MLOC_60676.1	3	51.3456	Protein SEY1
MLOC_55497.1	3	51.3456	Protein transport protein SEC23
AK252927.1	3	51.3456	Protein transport protein Sec61 beta subunit
AK251523.1	3	51.3456	Protein trichome birefringence-like 19
AK249076.1	3	51.3456	Ras-related protein Rab-1A
MLOC_15683.1	3	51.3456	Rwd domain-containing protein, putative
AK248727.1	3	51.3456	Serine/threonine protein phosphatase 6 regulatory subunit
AK369840	3	51.3456	Serine/threonine-protein phosphatase
MLOC_52841.1	3	51.3456	Tudor/PWWP/MBT superfamily protein LENGTH=645
MLOC_20220.1	3	51.3456	Unknown protein
AK371824	3	51.3456	unknown protein; Has 1807 Blast hits to 1807 proteins in 277 species: Archae - 0; Bacteria - 0; Metazoa - 736; Fungi - 347; Plants - 385; Viruses - 0; Other Eukaryotes - 339 (source: NCBI BLink). LENGTH=363
MLOC_31807.1	3	51.3456	unknown protein; Has 19 Blast hits to 19 proteins in 6 species: Archae - 0; Bacteria - 0; Metazoa - 0; Fungi - 0; Plants - 19; Viruses - 0; Other Eukaryotes - 0 (source: NCBI BLink). LENGTH=146
MLOC_17622.1	3	51.3456	unknown protein; Has 30201 Blast hits to 17322 proteins in 780 species: Archae - 12; Bacteria - 1396; Metazoa - 17338; Fungi - 3422; Plants - 5037; Viruses - 0; Other Eukaryotes - 2996 (source: NCBI BLink). LENGTH=72
MLOC_21220.1	3	51.3456	Uroporphyrinogen decarboxylase
MLOC_13658.1	3	51.3456	Vacuolar cation/proton exchanger 1b
MLOC_63030.1	3	51.3456	V-type proton ATPase subunit F
MLOC_5666.3	3	51.3456	Zinc finger C-x8-C-x5-C-x3-H type family protein LENGTH=310
MLOC_76295.4	3	51.381	Kelch domain-containing protein
MLOC_34067.1	3	51.381	Pentatricopeptide repeat-containing protein
MLOC_21279.1	3	51.381	Phosphoribosyl-AMP cyclohydrolase
MLOC_28262.1	3	51.381	Unknown protein
AK372868	3	51.4164	F-box family protein
MLOC_76747.1	3	51.4164	Histone H2B
MLOC_70040.1	3	51.4164	Inositol-1-monophosphatase
AK361084	3	51.4164	Lipase
AK249459.1	3	51.4164	Major facilitator superfamily antiporter
MLOC_70039.3	3	51.4164	NAD dependent epimerase/dehydratase, putative
MLOC_316.1	3	51.4164	Retrotransposon protein, putative, unclassified
MLOC_62294.1	3	51.4164	Retrotransposon protein, putative, unclassified
AK376113	3	51.4164	Similarity to kinesin protein
MLOC_61398.2	3	51.4164	Small nuclear ribonucleoprotein SM D3, putative
MLOC_60240.4	3	51.4164	TRAM, LAG1 and CLN8 (TLC) lipid-sensing domain containing protein LENGTH=231
MLOC_62295.1	3	51.4164	Unknown protein
AK367613	3	51.4695	Protein kinase, putative
MLOC_62922.1	3	51.4873	50S ribosomal protein L25
MLOC_73950.1	3	51.4873	Amino acid permease
AK357181	3	51.4873	BEST Arabidopsis thaliana protein match is: F-box family protein . LENGTH=279
MLOC_54627.2	3	51.4873	Coatomer subunit beta
AK371962	3	51.4873	JmjC domain-containing protein
MLOC_62245.3	3	51.4873	Kinase family protein
MLOC_10575.1	3	51.4873	Peptidase M16 family protein
MLOC_11645.3	3	51.4873	Peptidase M16 family protein
AK370389	3	51.4873	Peptide deformylase
MLOC_67396.4	3	51.4873	Protein of unknown function (DUF3531) LENGTH=302
MLOC_62921.1	3	51.4873	Protein of unknown function (DUF581) LENGTH=344
MLOC_4508.2	3	51.4873	Protein SYS1
MLOC_11647.1	3	51.4873	Retrotransposon protein, putative, unclassified
MLOC_79155.1	3	51.4873	Serine/threonine protein phosphatase 2A 55 kDa regulatory subunit B beta isoform
AK376175	3	51.4873	Ubiquitin-like superfamily protein LENGTH=215
MLOC_61662.2	3	51.4873	unknown protein; Has 22990 Blast hits to 12942 proteins in 666 species: Archae - 8; Bacteria - 739; Metazoa - 13803; Fungi - 2465; Plants - 1363; Viruses - 116; Other Eukaryotes - 4496 (source: NCBI BLink). LENGTH=328
MLOC_15864.2	3	51.4873	WD repeat protein
AK248922.1	3	51.4873	Zinc finger CCCH domain-containing protein 7
MLOC_52106.6	3	51.4873	Zinc finger CCCH domain-containing protein 7
AK251631.1	3	51.4873	Zinc finger CCCH domain-containing protein 8
MLOC_10981.1	3	51.5581	Cysteine proteinase-like
MLOC_66447.1	3	51.5581	Pectinesterase
MLOC_14196.1	3	51.5581	Unknown protein
MLOC_60912.1	3	51.5581	Unknown protein
AK360890	3	51.5758	Replication protein A 70 kDa DNA-binding subunit
AK367337	3	51.6289	2-oxoglutarate (2OG) and Fe(II)-dependent oxygenase superfamily protein LENGTH=341
AK361192	3	51.6289	30S ribosomal protein S1-like
AK364981	3	51.6289	3'-5' exonuclease domain-containing protein-like
AK366955	3	51.6289	5-nucleotidase
MLOC_64458.1	3	51.6289	Acyl transferase
MLOC_63091.5	3	51.6289	Acyl-protein thioesterase 2
MLOC_32718.4	3	51.6289	Adaptin ear-binding coat-associated protein 1
AK362601	3	51.6289	Amino acid transporter, putative
MLOC_54580.10	3	51.6289	Argonaute 4-like protein
MLOC_68778.1	3	51.6289	ATPase, putative
AK371692	3	51.6289	ATP-binding cassette transporter, putative
MLOC_56149.1	3	51.6289	ATP-dependent RNA helicase
MLOC_56244.1	3	51.6289	ATP-dependent RNA helicase
AK250178.1	3	51.6289	ATP-dependent zinc metalloprotease FtsH
AK356297	3	51.6289	ATP-dependent zinc metalloprotease FtsH 1
MLOC_59013.3	3	51.6289	ATP-dependent zinc metalloprotease FtsH 2
MLOC_34621.1	3	51.6289	Beta-galactosidase
MLOC_11568.1	3	51.6289	BY-2 kinesin-like protein 10
AK357239	3	51.6289	BZIP transcription factor
AK359391	3	51.6289	BZIP transcription factor
AK361113	3	51.6289	C4-dicarboxylate transporter/malic acid transport protein
AK248914.1	3	51.6289	Casein kinase I-like
MLOC_63506.1	3	51.6289	Cell growth-regulating nucleolar protein, putative
AK363628	3	51.6289	Chaperone protein dnaJ
MLOC_68007.2	3	51.6289	Chloroplast unusual positioning 1A
AK249432.1	3	51.6289	Choline dehydrogenase
AK363968	3	51.6289	CHY zinc finger containing protein
MLOC_7183.1	3	51.6289	Coatomer subunit beta
AK353646	3	51.6289	Coiled-coil domain-containing protein, putative
AK367974	3	51.6289	Condensin complex subunit 2
AK369234	3	51.6289	CTP synthase
MLOC_44702.1	3	51.6289	Cytochrome P450-like
AK250307.1	3	51.6289	Dehydroquinate dehydratase/ shikimate dehydrogenase
MLOC_72321.2	3	51.6289	DNA (Cytosine-5)-methyltransferase, putative
MLOC_15623.1	3	51.6289	DNA binding protein
MLOC_64457.1	3	51.6289	DNA repair and recombination protein RAD54-like protein
MLOC_61674.1	3	51.6289	DUF866-domain-containing protein
MLOC_20645.2	3	51.6289	Esterase/lipase/thioesterase family protein-like
MLOC_19320.2	3	51.6289	Eukaryotic aspartyl protease family protein LENGTH=485
MLOC_53255.7	3	51.6289	Eukaryotic translation initiation factor 3 subunit 10-like
MLOC_58301.1	3	51.6289	Exosome complex exonuclease RRP40
MLOC_74504.1	3	51.6289	F-box family protein
MLOC_82043.1	3	51.6289	Gag-pol polyprotein
MLOC_54200.2	3	51.6289	GDSL esterase/lipase
MLOC_67987.1	3	51.6289	Glucose-repressible alcohol dehydrogenase transcriptional effector
MLOC_61627.1	3	51.6289	Glutamine-tRNA ligase
MLOC_72705.2	3	51.6289	Glycosyl transferase family 1 protein
MLOC_6029.2	3	51.6289	GPI transamidase component gaa1
MLOC_53680.1	3	51.6289	HAT dimerisation domain-containing protein-like
MLOC_21667.1	3	51.6289	HAT family dimerization domain-containing protein
MLOC_11453.1	3	51.6289	Heat shock transcription factor
MLOC_13110.1	3	51.6289	Heavy metal transport/detoxification superfamily protein LENGTH=152
AK365152	3	51.6289	Histone H1.1, putative
MLOC_16644.1	3	51.6289	HSP20-like chaperones superfamily protein LENGTH=249
AK361432	3	51.6289	IAA-amino acid hydrolase ILR1, putative
MLOC_51868.2	3	51.6289	Kinase family protein
MLOC_55928.2	3	51.6289	Kinase family protein
MLOC_59055.2	3	51.6289	Kinase, putative
MLOC_58522.2	3	51.6289	Kinesin-like protein
AK368412	3	51.6289	Late embryogenesis abundant (LEA) hydroxyproline-rich glycoprotein family LENGTH=264
AK370515	3	51.6289	Late embryogenesis abundant hydroxyproline-rich glycoprotein
MLOC_72263.2	3	51.6289	Late-embryogenesis-abundant protein
MLOC_59173.1	3	51.6289	Lipase class 3-like
AK364616	3	51.6289	Lipase family protein, expressed
AK363519	3	51.6289	LisH domain and HEAT repeat-containing protein KIAA1468 homolog
MLOC_14393.3	3	51.6289	Loricrin-like
MLOC_51282.1	3	51.6289	MBOAT (membrane bound O-acyl transferase) family protein LENGTH=345
MLOC_52550.1	3	51.6289	Meiosis 5
MLOC_12284.1	3	51.6289	Mitochondrial ATP synthase g subunit family protein
MLOC_4592.2	3	51.6289	Mitochondrial carrier protein-like
MLOC_61626.3	3	51.6289	Mitochondrial import inner membrane translocase subunit Tim17/Tim22/Tim23 family protein
MLOC_7981.1	3	51.6289	MYB-related transcription factor
MLOC_52460.1	3	51.6289	Neutral ceramidase
MLOC_62684.1	3	51.6289	NHL domain-containing protein LENGTH=387
MLOC_55760.4	3	51.6289	NMDA receptor-regulated protein, putative
MLOC_38362.2	3	51.6289	OHP2
AK368921	3	51.6289	Oxidoreductase
MLOC_16721.1	3	51.6289	Pectin lyase-like superfamily protein LENGTH=404
MLOC_36440.1	3	51.6289	Pectin lyase-like superfamily protein LENGTH=444
MLOC_38363.1	3	51.6289	Pentatricopeptide repeat-containing protein
MLOC_58033.1	3	51.6289	Pentatricopeptide repeat-containing protein
MLOC_6067.1	3	51.6289	Pentatricopeptide repeat-containing protein
MLOC_52822.2	3	51.6289	Pentatricopeptide repeat-containing protein, putative
MLOC_59847.1	3	51.6289	Pentatricopeptide repeat-containing protein, putative
MLOC_69201.1	3	51.6289	Pentatricopeptide repeat-containing protein, putative
AK249079.1	3	51.6289	Peroxidase
MLOC_11639.4	3	51.6289	PHD-finger family protein
AK252135.1	3	51.6289	Phenazine biosynthesis protein PhzF family
MLOC_16151.2	3	51.6289	Phenazine biosynthesis protein PhzF family
AK248230.1	3	51.6289	Polypyrimidine tract-binding protein 1-like
MLOC_16643.2	3	51.6289	Porin/voltage-dependent anion-selective channel protein
AK361243	3	51.6289	PQ loop repeat family protein
MLOC_52548.1	3	51.6289	Proteasome-associated protein ECM29-like protein
MLOC_60540.2	3	51.6289	Protein ABIL1
AK359804	3	51.6289	Protein kinase family protein
MLOC_66658.1	3	51.6289	Protein kinase family protein with ARM repeat domain
AK367636	3	51.6289	Protein kinase superfamily protein LENGTH=400
AK251292.1	3	51.6289	Protein kinase superfamily protein LENGTH=493
MLOC_5991.1	3	51.6289	Protein kinase superfamily protein LENGTH=493
AK251287.1	3	51.6289	Protein kinase, putative
MLOC_66657.2	3	51.6289	Protein kinase, putative
AK249272.1	3	51.6289	Protein midA-like protein, mitochondrial
MLOC_72316.1	3	51.6289	Protein of unknown function (DUF1118) LENGTH=198
AK365128	3	51.6289	Protein of unknown function (DUF1230) LENGTH=327
MLOC_34502.1	3	51.6289	Protein of unknown function (DUF1644) LENGTH=334
AK363708	3	51.6289	Protein of unknown function (DUF3133) LENGTH=768
MLOC_60762.1	3	51.6289	Protein of unknown function (DUF630 and DUF632) LENGTH=694
AK248235.1	3	51.6289	Protein of unknown function (DUF803) LENGTH=344
AK358947	3	51.6289	Protein of unknown function, DUF538 LENGTH=151
AK251854.1	3	51.6289	Protein phosphatase 2C
MLOC_52823.1	3	51.6289	Pyridoxal phosphate phosphatase PHOSPHO2, putative
MLOC_15249.5	3	51.6289	Regulator of telomere elongation helicase 1
MLOC_63257.1	3	51.6289	Retrotransposon protein, putative, Ty1-copia subclass
MLOC_76359.1	3	51.6289	Retrotransposon protein, putative, Ty1-copia subclass
MLOC_23302.1	3	51.6289	Retrotransposon protein, putative, unclassified
MLOC_38170.1	3	51.6289	Retrotransposon protein, putative, unclassified
MLOC_55762.2	3	51.6289	Retrotransposon protein, putative, unclassified
AK374126	3	51.6289	Ribosomal RNA apurinic site specific lyase
MLOC_14403.1	3	51.6289	RNA-directed DNA polymerase (Reverse transcriptase)
MLOC_12285.1	3	51.6289	Sad1/UNC domain protein
MLOC_56249.1	3	51.6289	SEC22 vesicle trafficking protein-like protein B
MLOC_55189.4	3	51.6289	Serine/threonine protein phosphatase 4 regulatory subunit
AK371948	3	51.6289	SGT1
MLOC_72378.1	3	51.6289	Small subunit processome component-like protein
AK368425	3	51.6289	Subtilase
MLOC_53418.2	3	51.6289	Tetratricopeptide repeat protein 2-like
AK358001	3	51.6289	Transcriptional activator protein Pur-alpha
MLOC_67947.1	3	51.6289	Transposon protein, putative, CACTA, En/Spm sub-class, expressed
MLOC_72054.2	3	51.6289	Triacylglycerol lipase, putative
AK363729	3	51.6289	Ubiquitin carboxyl-terminal hydrolase
MLOC_56933.3	3	51.6289	Ubiquitin-conjugating enzyme X
MLOC_20377.3	3	51.6289	Ubiquitin-like modifier-activating enzyme ATG7
AK353750	3	51.6289	Unknown protein
MLOC_5065.3	3	51.6289	Unknown protein
MLOC_62290.1	3	51.6289	Unknown protein
MLOC_6682.1	3	51.6289	Unknown protein
MLOC_67968.1	3	51.6289	unknown protein; BEST Arabidopsis thaliana protein match is: unknown protein . LENGTH=202
AK249929.1	3	51.6289	unknown protein; BEST Arabidopsis thaliana protein match is: unknown protein . LENGTH=209
MLOC_59875.1	3	51.6289	unknown protein; BEST Arabidopsis thaliana protein match is: unknown protein . LENGTH=540
MLOC_54626.1	3	51.6289	unknown protein; FUNCTIONS IN: molecular_function unknown; INVOLVED IN: biological_process unknown; LOCATED IN: cellular_component unknown; EXPRESSED IN: 23 plant structures; EXPRESSED DURING: 13 growth stages; Has 64 Blast hits to 64 proteins in 28 speci
AK376084	3	51.6289	unknown protein; FUNCTIONS IN: molecular_function unknown; INVOLVED IN: biological_process unknown; LOCATED IN: endomembrane system; EXPRESSED IN: 23 plant structures; EXPRESSED DURING: 13 growth stages; BEST Arabidopsis thaliana protein match is: unknown
MLOC_16828.4	3	51.6289	unknown protein; FUNCTIONS IN: molecular_function unknown; INVOLVED IN: biological_process unknown; LOCATED IN: endomembrane system; EXPRESSED IN: 24 plant structures; EXPRESSED DURING: 15 growth stages; Has 41 Blast hits to 41 proteins in 14 species: Arc
MLOC_74528.3	3	51.6289	unknown protein; FUNCTIONS IN: molecular_function unknown; INVOLVED IN: biological_process unknown; LOCATED IN: endomembrane system; EXPRESSED IN: 24 plant structures; EXPRESSED DURING: 15 growth stages; Has 41 Blast hits to 41 proteins in 14 species: Arc
MLOC_67604.1	3	51.6289	unknown protein; FUNCTIONS IN: molecular_function unknown; INVOLVED IN: biological_process unknown; LOCATED IN: endomembrane system; EXPRESSED IN: shoot, sperm cell;
MLOC_52825.1	3	51.6289	unknown protein; Has 35333 Blast hits to 34131 proteins in 2444 species: Archae - 798; Bacteria - 22429; Metazoa - 974; Fungi - 991; Plants - 531; Viruses - 0; Other Eukaryotes - 9610 (source: NCBI BLink). LENGTH=453
MLOC_52821.2	3	51.6289	unknown protein; Has 37 Blast hits to 37 proteins in 12 species: Archae - 0; Bacteria - 0; Metazoa - 0; Fungi - 3; Plants - 34; Viruses - 0; Other Eukaryotes - 0 (source: NCBI BLink). LENGTH=504
MLOC_52549.1	3	51.6289	unknown protein; Has 75 Blast hits to 75 proteins in 23 species: Archae - 0; Bacteria - 0; Metazoa - 0; Fungi - 0; Plants - 53; Viruses - 17; Other Eukaryotes - 5 (source: NCBI BLink). LENGTH=344
MLOC_11491.1	3	51.6289	unknown protein; LOCATED IN: cellular_component unknown; EXPRESSED IN: 23 plant structures; EXPRESSED DURING: 14 growth stages. LENGTH=2487
MLOC_4196.1	3	51.6289	unknown protein; LOCATED IN: cellular_component unknown; EXPRESSED IN: 23 plant structures; EXPRESSED DURING: 14 growth stages. LENGTH=2487
MLOC_51217.1	3	51.6289	unknown protein; LOCATED IN: cellular_component unknown; EXPRESSED IN: 23 plant structures; EXPRESSED DURING: 14 growth stages. LENGTH=2487
AK361526	3	51.6289	UPF0052 domain protein
MLOC_59407.1	3	51.6289	Vacuolar processing enzyme 3
AK251977.1	3	51.6289	V-type proton ATPase subunit d2
AK370701	3	51.6289	WD-40 repeat protein
AK375065	3	51.6289	WD-repeat protein, putative
AK377138	3	51.6289	WD-repeat protein, putative
MLOC_67697.1	3	51.6289	WD-repeat protein, putative
AK368513	3	51.6289	WRKY transcription factor 12
MLOC_54895.1	3	51.6289	WRKY transcription factor, putative
AK363414	3	51.6289	XH/XS domain-containing protein LENGTH=634
AK374335	3	51.6289	XH/XS domain-containing protein LENGTH=634
MLOC_11172.2	3	51.6289	Yip1 domain-containing protein
MLOC_71854.1	3	51.6289	Yth domain-containing protein, putative
MLOC_52138.6	3	51.6289	Zinc finger CCCH domain-containing protein 3
AK371626	3	51.6289	Zinc finger CCCH domain-containing protein 6
MLOC_16487.1	3	51.6289	Zinc finger protein LSD1
AK362855	3	51.6289	Zinc finger protein-like protein
MLOC_15120.1	3	51.6289	Zinc finger-like
MLOC_4591.1	3	51.6289	ZmGR2c protein
MLOC_5786.2	3	51.6997	Auxilin-like protein
MLOC_6128.3	3	51.6997	Auxin efflux carrier
MLOC_65788.2	3	51.6997	Dihydroflavonol-4-reductase
MLOC_63284.1	3	51.6997	Glucan endo-1,3-beta-glucosidase-like protein
MLOC_56354.3	3	51.6997	Protein kinase family protein
MLOC_75655.4	3	51.6997	SNF1-related protein kinase regulatory subunit gamma
MLOC_16375.1	3	51.6997	Unknown protein
MLOC_54754.1	3	51.7705	50S ribosomal protein L31
MLOC_52238.1	3	51.7705	Adenylate isopentenyltransferase
AK371372	3	51.7705	Cinnamoyl CoA reductase-like
AK353842	3	51.7705	ER glycerol-phosphate acyltransferase
MLOC_55339.1	3	51.7705	homeobox-leucine zipper protein 17 LENGTH=275
MLOC_7247.1	3	51.7705	Kinase, putative
MLOC_5568.1	3	51.7705	myb domain protein 21 LENGTH=226
AK366572	3	51.7705	PITH domain containing 1
MLOC_56451.1	3	51.7705	Siroheme synthase
AK357374	3	51.7705	Ulp1 protease family, C-terminal catalytic domain containing protein, expressed
AK354291	3	51.9628	OBP3-responsive gene 1 LENGTH=670
MLOC_58312.1	3	52.0538	30S ribosomal protein S20
MLOC_10854.2	3	52.2511	Sodium Bile acid symporter family LENGTH=409
MLOC_13604.1	3	52.4347	Glutamate synthase, putative
MLOC_17211.14	3	52.4433	DNA ligase
MLOC_19634.2	3	52.4433	DNA ligase
MLOC_15556.1	3	52.4433	MATE efflux protein-like
MLOC_4609.1	3	52.4433	Mitogen activated protein kinase 20-4
AK361328	3	52.4433	Ribokinase
MLOC_14545.2	3	52.4433	UDP-Glycosyltransferase superfamily protein LENGTH=479
AK366123	3	52.6204	ATP synthase subunit beta
MLOC_69600.1	3	52.6204	Isocitrate dehydrogenase [NADP]
MLOC_12156.1	3	52.6204	Microtubule-associated protein-like
AK374059	3	52.6204	Protein phosphatase 2c, putative
MLOC_548.2	3	52.6204	Ras-related protein Rab-25
AK248203.1	3	52.6204	Regulator of Vps4 activity in the MVB pathway protein LENGTH=323
AK356259	3	52.6204	RING-finger protein-like
AK356876	3	52.6204	Splicing factor 3A subunit 3, putative, expressed
AK358857	3	52.6204	Transcription initiation factor TFIID subunit 11
MLOC_7925.1	3	52.6204	WUSCHEL-related homeobox
AK367767	3	52.762	GDSL esterase/lipase
MLOC_56501.2	3	52.762	Myosin heavy chain-like
AK360231	3	52.762	Protein kinase, putative
MLOC_44455.1	3	52.762	WRKY transcription factor 21
MLOC_55781.5	3	52.9391	D-glycerate 3-kinase
MLOC_62571.1	3	52.94	Homeobox protein
MLOC_64487.1	3	52.94	Homeobox protein, putative
MLOC_65417.5	3	52.94	Protein DEHYDRATION-INDUCED 19 homolog 3
MLOC_78236.1	3	52.94	Protein of unknown function (DUF1421) LENGTH=496
MLOC_78237.1	3	52.94	Sigma DNA polymerase, putative
MLOC_15173.1	3	52.94	Ubiquitin-conjugating enzyme E2 N
MLOC_12954.1	3	53.063	Peroxiredoxin-5
MLOC_56360.3	3	53.063	Protein kinase, putative
MLOC_51570.1	3	53.063	Receptor protein kinase, putative
MLOC_12953.1	3	53.063	Rop guanine nucleotide exchange factor
MLOC_64975.2	3	53.063	TUBBY protein
MLOC_6125.10	3	53.0807	Arginine/serine-rich splicing factor, putative
MLOC_5049.1	3	53.2578	26S protease regulatory subunit 4 homolog
MLOC_56911.1	3	53.2578	60S ribosomal protein L37a
AK365950	3	53.2578	Abhydrolase domain-containing protein FAM108C1
MLOC_57391.1	3	53.2578	Acidic endochitinase
MLOC_11735.1	3	53.2578	ARP2/3 complex 34 kDa subunit
AK355233	3	53.2578	ATP synthase protein I
AK359596	3	53.2578	ATP synthase protein I
AK374212	3	53.2578	Carboxyl-terminal-processing protease
MLOC_64727.3	3	53.2578	Clathrin assembly protein
MLOC_11734.3	3	53.2578	CTP synthase
MLOC_4453.1	3	53.2578	Cytochrome b561/ferric reductase transmembrane family protein
MLOC_5835.2	3	53.2578	Cytochrome b561/ferric reductase transmembrane family protein
MLOC_43543.1	3	53.2578	F-box domain containing protein
MLOC_65158.1	3	53.2578	F-box-like protein
AK356294	3	53.2578	GPN-loop GTPase
MLOC_7069.1	3	53.2578	High mobility group family protein
AK374057	3	53.2578	Hydroxyacylglutathione hydrolase
MLOC_140.5	3	53.2578	Kinase R-like protein
MLOC_64728.1	3	53.2578	Kinase-like protein
AK248363.1	3	53.2578	Kinase-related protein of unknown function (DUF1296) LENGTH=831
MLOC_11738.2	3	53.2578	Membrane-bound transcription factor site-2 protease
AK366322	3	53.2578	N-methyltransferase 1
MLOC_55132.2	3	53.2578	Nucleotidylyl transferase superfamily protein LENGTH=388
AK356012	3	53.2578	Peroxidase 19, putative
MLOC_11190.3	3	53.2578	Protein kinase family protein
AK360556	3	53.2578	Protein kinase superfamily protein LENGTH=654
AK372355	3	53.2578	Protein kinase superfamily protein LENGTH=654
MLOC_62988.1	3	53.2578	Protein of unknown function (DUF1639) LENGTH=179
MLOC_57393.1	3	53.2578	Pyruvate kinase
AK365590	3	53.2578	Rad25/xp-B DNA repair helicase, putative
MLOC_55131.3	3	53.2578	Reticulon family protein LENGTH=225
MLOC_36229.1	3	53.2578	Retrotransposon protein, putative, unclassified
MLOC_69110.4	3	53.2578	RING/U-box superfamily protein LENGTH=634
AK357370	3	53.2578	RNA polymerase III subunit-like protein
MLOC_12312.1	3	53.2578	RNA polymerase III subunit-like protein
AK250359.1	3	53.2578	Serine/threonine-protein phosphatase
MLOC_1317.1	3	53.2578	S-receptor kinase-like
AK364738	3	53.2578	Transducin/WD40 repeat-like superfamily protein LENGTH=1377
AK248968.1	3	53.2578	Ubiquitin conjugating enzyme E2
MLOC_66069.1	3	53.2578	unknown protein; Has 30201 Blast hits to 17322 proteins in 780 species: Archae - 12; Bacteria - 1396; Metazoa - 17338; Fungi - 3422; Plants - 5037; Viruses - 0; Other Eukaryotes - 2996 (source: NCBI BLink). LENGTH=133
MLOC_44301.1	3	53.2578	unknown protein; Has 35333 Blast hits to 34131 proteins in 2444 species: Archae - 798; Bacteria - 22429; Metazoa - 974; Fungi - 991; Plants - 531; Viruses - 0; Other Eukaryotes - 9610 (source: NCBI BLink). LENGTH=93
AK363511	3	53.2578	UPF0678 fatty acid-binding protein-like protein
MLOC_57866.1	3	53.2578	V-type proton ATPase subunit E1
AK362560	3	53.6473	CASC3/Barentsz eIF4AIII binding LENGTH=605
MLOC_62048.1	3	53.6473	CASC3/Barentsz eIF4AIII binding LENGTH=605
MLOC_56928.1	3	53.8952	3-beta-glucuronosyltransferase
AK371339	3	53.8952	Eukaryotic aspartyl protease family protein LENGTH=461
AK369681	3	54.2139	AP2 domain-containing transcription factor
AK358661	3	54.2139	Chitinase
MLOC_62570.3	3	54.2139	Peptidyl-tRNA hydrolase
MLOC_59852.2	3	54.2139	Symplekin, putative
MLOC_57388.1	3	54.2139	Threonine synthase-like
AK356673	3	54.4972	Unknown protein
AK372847	3	54.5326	CASP-like protein
MLOC_68295.1	3	54.5326	Glutathione-S-transferase 2
MLOC_7947.1	3	54.5326	Lipid phosphate phosphatase 3
AK353628	3	54.6388	Protein phosphatase, putative
AK354505	3	54.8159	Core-2/I-branching beta-1,6-N-acetylglucosaminyltransferase family protein LENGTH=378
MLOC_54191.1	3	54.8159	ERI1 exoribonuclease
MLOC_60806.5	3	55.0992	ABC transporter ATP-binding protein
AK363190	3	55.0992	Lipid A export ATP-binding/permease protein MsbA
MLOC_18521.1	3	55.0992	Outward rectifying potassium channel
MLOC_18520.5	3	55.0992	unknown protein; FUNCTIONS IN: molecular_function unknown; INVOLVED IN: biological_process unknown; LOCATED IN: chloroplast; EXPRESSED IN: 21 plant structures; EXPRESSED DURING: 13 growth stages; Has 376 Blast hits to 369 proteins in 152 species: Archae -
MLOC_60474.3	3	55.17	Calcineurin B-like protein 06
MLOC_73985.1	3	55.17	HAT family dimerization domain-containing protein
MLOC_3643.1	3	55.17	Protein kinase-like
AK366559	3	55.17	SWAP (Suppressor-of-White-APricot)/surp domain-containing protein LENGTH=844
MLOC_73984.1	3	55.17	Unknown protein
MLOC_67147.1	3	55.17	VIP1 protein
MLOC_70215.1	3	55.6657	F-box domain containing protein, expressed
AK368147	3	55.6657	GH3
MLOC_18177.4	3	55.6657	Myb domain protein 26
AK360453	3	55.6657	Myosin heavy chain-like
MLOC_37776.4	3	55.7365	AP-1 complex subunit mu
MLOC_63996.1	3	55.7365	Bidirectional sugar transporter N3
AK353559	3	55.7365	Farnesyl pyrophosphate synthase
MLOC_60990.1	3	55.7365	GDSL esterase/lipase
AK354325	3	55.7365	Kelch repeat-containing F-box-like protein
MLOC_75087.1	3	55.7365	Nitrate transporter
AK365977	3	55.7365	Plastid transcriptionally active7
MLOC_4116.1	3	55.7365	S-adenosyl-L-methionine:carboxyl methyltransferase family protein
MLOC_7040.1	3	55.7365	Subtilisin-like serine protease
MLOC_34719.3	3	55.7365	Transducin/WD40 domain-containing protein
MLOC_38922.1	3	55.7365	Unknown protein
MLOC_63995.1	3	55.7365	Unknown protein
AK367282	3	55.7365	unknown protein; FUNCTIONS IN: molecular_function unknown; INVOLVED IN: biological_process unknown; LOCATED IN: chloroplast; EXPRESSED IN: 25 plant structures; EXPRESSED DURING: 15 growth stages; BEST Arabidopsis thaliana protein match is: unknown protein
AK370652	3	55.8074	IAA-amino acid hydrolase ILR1-like 4
MLOC_4753.2	3	55.8074	Late embryogenesis abundant protein
AK362485	3	55.8074	MAPK activating protein-like
AK369626	3	55.8074	RNA polymerase II transcriptional coactivator
MLOC_7612.1	3	55.8074	Vesicle transport v-SNARE 13
MLOC_70409.1	3	56.1969	Basic helix-loop-helix (BHLH) family transcription factor
AK355455	3	56.1969	BHLH transcription factor-like
MLOC_2059.2	3	56.1969	Chaperone protein dnaJ 10
AK372534	3	56.1969	myb domain protein 86 LENGTH=352
AK375619	3	56.1969	Single myb histone 4
MLOC_63875.1	3	56.3739	Protein transport protein Sec61 subunit alpha
MLOC_19332.3	3	56.4448	Sec14p-like phosphatidylinositol transfer family protein
MLOC_57123.4	3	56.4448	Voltage-gated chloride channel, putative
AK248991.1	3	56.6218	AP-2 complex subunit beta-1, putative
MLOC_11565.1	3	56.6218	Mitochondrial import receptor subunit TOM7-1
MLOC_55669.1	3	56.728	IQ domain-containing protein
MLOC_78658.1	3	56.728	Mitochondrial carrier protein-like
