# Supplementary material for: QTLs for stomatal and photosynthetic traits related to salinity tolerance in barley
Source: BMC Genomics. 2017 Jan 3;18:9. doi: 10.1186/s12864-016-3380-0 (PMC5210286; doi:10.1186/s12864-016-3380-0)
Supplement: Additional file 2: Table S2. — Skewness analysis of average data of all phenotypic traits from the DH lines used for QTL mapping in this study. (XLSX 106 kb) [file 12864_2016_3380_MOESM2_ESM.xlsx]

## Sheet: Sheet1
Table S2. Skewness test of average data of all phenotypic traits from the DH lines used for QTL mapping in this study.
Trait		Aperture Length			Aperture Width			Aperture width/length			Guard cell length			Guard cell width			Stomatal pore area			Subsidiary cell length			Subsidiarycell width			Guard cell volume			Subsidiary Cell Volume			Stomatal density			Stomatal conductance			Inter CO2 concentration			Tranpiration rate			Vapour pressure deficit			Leaf temperature
DH Line	Control (C)	Salinity (T)	T/C	Control (C)	Salinity (T)	T/C	Control (C)	Salinity (T)	T/C	Control (C)	Salinity (T)	T/C	Control (C)	Salinity (T)	T/C	Control (C)	Salinity (T)	T/C	Control (C)	Salinity (T)	T/C	Control (C)	Salinity (T)	T/C	Control (C)	Salinity (T)	T/C	Control (C)	Salinity (T)	T/C	Control (C)	Salinity (T)	T/C	Control (C)	Salinity (T)	T/C	Control (C)	Salinity (T)	T/C	Control (C)	Salinity (T)	T/C	Control (C)	Salinity (T)	T/C	Control (C)	Salinity (T)	T/C	Control (C)
CG001	22.7852	15.8626	69.6179	2.08281	1.46446	70.3119	0.102111	0.0993423	97.2887	48.8316	40.4751	82.8872	4.6114	3.85246	83.5421	53.0107	21.5867	40.7214	38.3879	32.9165	85.747	6.95947	7.90214	113.545	4234.45	2594.95	61.2818	1948.83	2346.46	120.403	28.1757	50.6208	179.661	0.239254	0.0451644	0.188771	215.154	122.812	0.570809	3.04178	0.932245	0.30648	1.91844	2.09636	1.09275	25.642	25.7755	1.00521	21.4425
CG002	22.9996	16.039	69.7359	2.74648	0.870738	31.7038	0.145366	0.0595875	40.9915	47.8704	39.134	81.7499	4.13377	3.41943	82.7195	56.7998	10.6473	18.7453	36.0406	31.2953	86.8335	6.09465	7.29144	119.637	3273.37	2034.44	62.1513	1685.89	1780.51	105.612	54.4413	78.319	143.86	0.807877	0.0986335	0.12209	309.231	127.728	0.41305	8.63691	2.0698	0.239646	1.15303	2.11898	1.83774	24.8576	26.6744	1.07309	30.2875
CG003	21.396	16.2083	75.7537	3.45858	2.06736	59.7748	0.194765	0.114761	58.9229	41.0347	41.4293	100.962	4.93724	3.39631	68.7897	69.8734	24.27	34.7343	30.1362	29.4965	97.8773	5.01963	7.94499	158.278	4328.27	2112.31	48.8027	1070.33	2310.63	215.88	46.8004	63.0373	134.694	0.379528	0.10547	0.277899	267.496	137.232	0.513025	5.08585	2.01699	0.396589	1.62695	2.03257	1.24931	25.8473	26.2235	1.01455	32.745
CG004	20.6789	12.3525	59.7349	2.59223	1.09473	42.2313	0.169675	0.0903389	53.2423	46.4455	39.8048	85.7022	4.21653	2.93688	69.6516	95.7354	10.8528	11.3363	35.801	30.8348	86.1284	6.85023	7.96441	116.265	3364.64	1364.41	40.5514	1772.42	2244.15	126.615	51.0984	66.8577	130.841	0.203976	0.0813842	0.398988	198.294	106.356	0.536355	3.48649	1.6096	0.461669	1.81614	2.00841	1.10586	26.0109	25.7852	0.991324	35.8625
CG005	27.7853	13.1593	47.3608	3.73909	1.63031	43.6017	0.118957	0.121126	101.823	52.1816	38.3216	73.4389	4.89016	4.04669	82.7517	89.8222	20.844	23.2059	41.5709	30.5953	73.598	6.70686	7.53528	112.352	5165.09	2795.06	54.1144	1780.36	1901.09	106.781	45.2085	79.7517	176.408	0.225394	0.0905897	0.401916	218.246	136.205	0.624089	3.59976	1.7711	0.492005	1.72009	1.98261	1.15262	25.2592	25.4979	1.00945	27.32
CG006	21.7923	13.2788	60.9336	3.38954	1.67291	49.3549	0.155123	0.126883	81.7949	47.3118	38.2469	80.84	5.06128	3.69851	73.0746	69.2039	19.4538	28.1109	34.8979	32.5106	93.159	5.50398	7.36517	133.815	5014.96	2450.61	48.866	1376.65	2167.55	157.451	55.1576	46.3228	83.9827	0.455574	0.0907344	0.199165	259.936	114.256	0.439556	5.80092	1.90955	0.329181	1.45433	2.15595	1.48244	25.1243	26.5683	1.05748	38.455
CG008	20.7533	15.21	73.2897	3.19828	1.40729	44.0014	0.185186	0.0941805	50.8571	42.4553	39.4486	92.9181	4.82365	2.87339	59.5688	60.2366	17.4267	28.9305	33.2997	31.031	93.1872	5.55389	8.66844	156.079	4419.8	1379.46	31.211	1403.73	2512.24	178.969	69.1261	84.7319	122.576	0.532543	0.0896962	0.16843	232.56	150.629	0.647698	5.80775	1.81885	0.313177	1.5263	2.0457	1.3403	25.3853	26.0435	1.02593	31.155
CG009	20.4305	17.7979	87.114	3.77755	1.01237	26.7997	0.192835	0.0596265	30.921	42.4624	43.9293	103.454	4.93986	3.86546	78.2503	72.7544	14.0175	19.2669	29.1493	35.2539	120.943	4.61128	8.58303	186.131	4395.18	2917.22	66.3732	927.494	2891.66	311.771	64.8281	78.0006	120.319	0.648252	0.121204	0.18697	287.193	128.474	0.447345	7.24658	2.26713	0.312855	1.31011	1.95245	1.49029	24.9594	25.8632	1.03621	38.77
CG010	23.9723	16.0358	66.893	4.36662	1.10124	25.2196	0.19029	0.0706585	37.1321	48.4007	41.1426	85.0042	4.72131	3.12596	66.2096	93.3291	13.8616	14.8524	33.2771	31.9037	95.873	4.5926	6.24986	136.085	4515.67	1930.98	42.7618	863.412	1403.63	162.568	71.6332	74.4986	104	0.28531	0.195291	0.684488	216.217	177.515	0.821004	4.54437	3.60612	0.793536	1.7528	1.925	1.09824	25.6252	25.8799	1.00994	29.645
CG011	21.4931	21.7885	101.374	3.27013	1.18596	36.2665	0.16919	0.0595807	35.2153	42.1046	47.2949	112.327	4.61531	3.24338	70.2743	100.553	29.2008	29.0402	32.6184	30.7947	94.4088	5.4434	19.3146	354.825	3762.47	1128.18	29.9853	1190.96	3759.39	315.659	41.0697	56.6428	137.919	0.612343	0.0909866	0.148588	269.545	87.7823	0.325668	8.18269	1.85179	0.226306	1.54935	2.10852	1.3609	25.1441	26.2767	1.04504	14.1
CG012	19.6651	16.6742	84.7906	3.08355	1.13489	36.8047	0.149936	0.0689414	45.9805	42.3791	42.8584	101.131	4.02535	3.37224	83.7752	57.4021	14.9397	26.0264	31.4608	33.1865	105.485	5.13587	9.088	176.952	3439.13	2481.41	72.1523	1367.54	3010.81	220.163	50.7573	44.0544	86.7944	0.340104	0.0964216	0.283507	248.687	94.8933	0.381578	5.59884	1.99281	0.355933	1.76929	2.1178	1.19698	25.8898	26.4718	1.02248	41.87
CG013	27.8184	17.0503	61.2914	3.18584	1.51057	47.415	0.142334	0.0847246	59.5251	51.5093	42.6179	82.7383	4.76709	3.74093	78.4742	73.9413	22.4411	30.3499	41.9058	33.6513	80.3023	6.63971	5.44853	82.0598	5040.25	2740.03	54.3631	1825.19	1092.88	59.8779	43.7986	57.625	131.568	0.274674	0.105338	0.383501	221.233	104.971	0.474481	4.41918	2.1356	0.483256	1.73481	2.06486	1.19025	25.992	26.4444	1.0174	20.73
CG014	21.9055	16.4017	74.8748	4.18889	1.00813	24.0667	0.203583	0.0644809	31.673	45.8522	40.7204	88.8081	4.81096	3.00857	62.5359	73.3221	12.8862	17.5747	32.1796	30.436	94.5817	4.79634	7.33616	152.953	4299.91	1567.4	36.4519	1167.07	1784.01	152.862	39.7053	64.3107	161.97	0.360391	0.165864	0.460233	241.389	158.592	0.656997	5.60482	2.74841	0.490365	1.7235	2.01727	1.17045	26.148	26.5459	1.01522	29.9025
CG015	20.209	18.6031	92.0532	2.22982	1.10114	49.3826	0.136771	0.0606551	44.3478	45.582	45.0019	98.7274	4.91159	3.70257	75.3844	45.8633	16.0288	34.949	36.905	33.5681	90.9581	7.21568	7.70556	106.789	4386.42	2702.64	61.6139	1903	2181.22	114.62	39.0401	42.3432	108.461	0.209523	0.0808556	0.385902	196.25	103.388	0.526816	3.19738	1.68158	0.525923	2.08292	2.17657	1.04496	26.7451	26.7724	1.00102	29.615
CG016	24.1058	17.2063	71.3781	3.46163	1.05194	30.3887	0.119472	0.0649429	54.3582	48.7646	42.3104	86.7646	4.5783	2.95339	64.5085	91.2163	14.1339	15.495	36.3216	33.3836	91.9111	5.39761	7.0835	131.234	3847.6	1665.47	43.286	1328.27	1901.83	143.181	41.7519	47.0733	112.745	0.410265	0.137369	0.334829	258.553	155.064	0.599737	6.12847	2.90398	0.47385	1.73681	2.16762	1.24805	26.2865	26.8718	1.02227	24.8175
CG017	20.0277	12.544	62.6334	1.7386	0.965637	55.541	0.119674	0.0566366	47.3259	40.5195	38.4005	94.7705	4.46472	4.03033	90.2708	61.336	13.9196	22.6941	32.0083	32.2797	100.848	6.29439	8.76835	139.304	3601.01	3151.75	87.524	1505.18	2937.61	195.167	52.8494	41.6575	78.823	0.387533	0.0447039	0.115355	268.359	42.5255	0.158465	6.5873	1.02674	0.155867	1.83439	2.40407	1.31056	26.116	27.521	1.0538	30.7625
CG018	21.6107	14.6917	67.9836	2.46349	0.872036	35.3984	0.151654	0.0626394	41.3042	45.0992	37.3736	82.8698	4.37866	2.92665	66.8389	61.8919	9.72646	15.7152	32.9075	28.8988	87.8184	6.09119	6.78681	111.42	3373.99	1419.86	42.0825	1385.54	1473.02	106.314	54.4413	67.205	123.445	0.480721	0.10942	0.227617	269.026	106.116	0.394447	6.7958	2.29305	0.337422	1.58419	2.12946	1.34419	26.3682	26.8882	1.01972	38.0275
CG019	23.6512	17.6955	74.8187	2.87473	1.14241	39.7399	0.151355	0.0593871	39.237	44.2711	41.6188	94.009	4.53187	3.53772	78.0633	75.6285	17.826	23.5704	35.9816	35.0689	97.4635	6.68389	7.97242	119.278	3741.66	2332.96	62.351	1775.23	2430.33	136.902	59.9561	50.8596	84.8281	0.310548	0.110545	0.355966	216.732	119.634	0.551991	5.08017	1.8725	0.368589	1.85556	2.20662	1.1892	26.5299	27.1805	1.02452	27.01
CG020	25.5971	12.9973	50.7765	2.35503	1.07838	45.7906	0.111687	0.0837269	74.9659	50.6547	37.262	73.5608	5.29756	3.4076	64.3239	53.5948	11.2862	21.0584	39.5078	30.3934	76.93	8.49001	7.96745	93.845	5997.94	1966.37	32.7842	1787.17	2049.91	114.702	42.2636	58.2617	137.853	0.522501	0.132992	0.254531	256.466	159.02	0.620043	6.67462	2.51145	0.376268	1.55339	2.04775	1.31825	26.1882	26.7486	1.0214	19.3975
CG021	23.5108	14.3599	61.0779	2.67414	1.56764	58.622	0.144124	0.0759434	52.6931	35.9252	44.1311	122.841	3.60072	3.62875	100.778	68.5205	26.9283	39.2996	29.1692	35.2914	120.989	5.9552	8.54823	143.542	3251.54	2601.66	80.0134	1154.29	3143.23	272.308	60.1719	42.0248	69.8413	0.234987	0.101931	0.433774	224.353	105.233	0.469053	4.38208	2.087	0.476257	1.95233	2.13146	1.09175	26.782	26.8685	1.00323	18.5275
CG022	20.4629	13.9069	67.9615	4.51673	1.13501	25.129	0.211553	0.08339	39.418	42.7033	39.8758	93.3788	4.79017	2.88051	60.1338	78.0128	12.569	16.1114	31.1916	31.4731	100.903	4.77967	7.20154	150.67	4432.09	1498.64	33.8134	942.275	1770.98	187.947	62.0821	77.8415	125.385	0.358356	0.138384	0.386163	222.316	108.285	0.487078	6.1461	2.90464	0.472598	1.87606	2.17422	1.15893	26.6477	27.3109	1.02489	43.615
CG023	23.4863	18.182	77.4155	2.30751	0.994779	43.1104	0.129639	0.0584429	45.0812	47.4536	41.1591	86.7354	4.53851	3.03143	66.7935	58.394	14.2239	24.3585	37.2352	36.1508	97.0877	6.9467	7.14803	102.898	4035.76	1699.56	42.1126	1989.92	1979.79	99.4909	50.5014	56.9484	112.766	0.317118	0.125544	0.395891	223.889	111.658	0.498721	5.22768	2.63832	0.504683	1.77563	2.20392	1.24121	26.5371	27.4256	1.03348	36.7025
CG024	24.3235	15.1459	62.2687	5.05992	1.46376	28.9285	0.163926	0.13607	83.0073	46.604	41.1883	88.3793	4.6842	3.26951	69.7986	146.215	24.4	16.6877	35.8716	32.0937	89.4685	6.87679	7.81617	113.66	4282.41	1987.99	46.4222	1865.02	2281.58	122.335	59.4556	49.7851	83.7349	0.285195	0.0739423	0.259269	209.6	103.002	0.491422	4.74717	1.75594	0.369893	1.91214	2.27446	1.18948	26.7141	27.1155	1.01502	31.62
CG025	20.6513	17.7506	85.9543	2.81562	1.03627	36.8045	0.13607	0.0588734	43.2669	43.9223	42.3223	96.3572	4.45057	3.05321	68.6027	59.1647	14.6837	24.8183	33.0099	35.4186	107.297	5.389	6.90368	128.107	3780.96	1716.36	45.3949	1219.96	1861.22	152.564	57.3085	46.9198	81.8722	0.310277	0.131248	0.423003	223.327	161.999	0.725389	4.88373	2.62394	0.537283	1.88454	2.13389	1.13232	26.7882	26.8924	1.00389	36.3775
CG026	25.1331	14.6399	58.2497	4.57947	0.885274	19.3314	0.200393	0.051104	25.5019	45.9137	47.6129	103.701	4.81047	3.55613	73.9248	92.5285	13.7712	14.8832	32.7019	36.0129	110.125	5.17563	7.17036	138.541	4566.62	2868.28	62.8097	1041.26	2192.75	210.586	38.8866	51.5759	132.632	0.23334	0.0865962	0.371116	219.452	127.1	0.57917	4.28505	1.95187	0.455508	2.00354	2.27182	1.1339	26.6936	26.964	1.01013	34.665
CG027	18.6884	16.2662	87.0395	2.76943	1.12731	40.7056	0.157865	0.0671743	42.5517	39.9725	43.4706	108.751	4.41803	3.3717	76.3168	51.7709	15.2366	29.4308	29.3187	34.3301	117.093	4.2972	6.43896	149.841	3377.53	2259.95	66.9114	788.514	1640.55	208.056	65.0839	47.2779	72.6415	0.642397	0.146794	0.228509	282.078	164.626	0.583618	8.21039	3.00621	0.366147	1.57317	2.14938	1.36627	26.0947	27.0049	1.03488	21.52
CG028	22.2488	12.8928	57.9484	4.87977	1.39692	28.6268	0.225681	0.101432	44.9449	45.9019	39.0571	85.0882	5.19933	3.84518	73.9554	89.7491	15.871	17.6838	32.0728	32.2149	100.443	5.81877	9.29766	159.787	5293.04	2852.21	53.8861	1425.03	3047.93	213.885	45.4359	62.2186	136.937	0.356647	0.113789	0.319053	238.945	151.632	0.63459	5.94518	2.43731	0.409964	1.82705	2.25696	1.2353	26.5804	26.9769	1.01492	46.2
CG029	18.5242	13.227	71.4038	3.79959	1.41144	37.1472	0.210591	0.105221	49.9643	39.1166	36.516	93.3515	4.96582	3.21681	64.7789	65.1893	15.6967	24.0787	30.4575	30.4716	100.046	5.56643	6.44378	115.762	4107.94	1790.3	43.5816	1104.37	1473.77	133.448	73.0659	55.8739	76.4706	0.466247	0.103181	0.221302	260.547	53.1191	0.203876	7.39166	2.2211	0.300487	1.79615	2.31619	1.28953	26.3042	27.1811	1.03334	27.67
CG030	22.6634	16.0289	70.7258	2.71569	1.41031	51.932	0.139333	0.0871791	62.5688	46.83	40.7879	87.0978	4.76417	3.82483	80.2832	60.2541	18.6603	30.9694	36.9568	33.3612	90.2707	5.92616	6.94764	117.237	4453.39	2831.39	63.5782	1507.28	1722.58	114.284	44.4126	43.6963	98.3871	0.250792	0.0672134	0.268004	216.831	195.052	0.89956	4.97429	1.48507	0.29855	2.09369	2.32649	1.11119	26.8731	26.8489	0.999101	40.88
CG031	22.2073	14.0387	63.2166	2.27671	1.35744	59.6227	0.113347	0.0732908	64.6603	45.228	42.4994	93.967	4.42005	3.01242	68.1536	59.3903	20.2868	34.1585	35.0319	35.9377	102.586	7.38048	6.93309	93.9382	3599.92	1827.24	50.7579	2009.76	1892.25	94.1534	36.4306	47.8919	131.461	0.301739	0.069411	0.230036	261.52	101.013	0.386255	4.29247	1.239	0.288645	1.53674	1.76316	1.14734	26.5002	26.8748	1.01414	30.89
CG032	25.2174	17.8862	70.9279	3.95069	1.23972	31.3798	0.14806	0.0857498	57.9156	50.0628	39.9526	79.8051	4.97041	3.11701	62.7114	111.089	14.4954	13.0484	38.3159	32.4908	84.7972	6.41077	8.56657	133.628	5404.3	1756.91	32.5095	1797.08	2577.7	143.438	44.5428	70.3308	157.895	0.450813	0.147982	0.328256	278.502	188.142	0.675551	4.61454	1.96535	0.425904	1.37403	1.64635	1.1982	26.3039	26.5747	1.0103	37.325
CG033	26.6958	19.0019	71.1792	3.93988	1.50201	38.1233	0.172525	0.0806014	46.7188	48.9429	42.7243	87.2942	5.04738	3.5977	71.2786	101.763	22.5321	22.1418	40.7489	35.1008	86.1394	6.90792	7.61921	110.297	5361.9	2455.66	45.7984	1961.97	2219.23	113.112	40.1146	58.7393	146.429	0.303547	0.116108	0.382502	271.628	185.92	0.684466	3.66857	2.05867	0.561164	1.44267	1.47751	1.02414	25.8222	26.2548	1.01675	36.985
CG034	21.8749	16.5776	75.7834	2.67863	1.69421	63.2491	0.146982	0.10201	69.4025	41.9282	40.1749	95.8183	3.65638	3.44135	94.119	52.8149	22.5211	42.6415	34.869	34.6504	99.3729	6.57728	7.93143	120.588	3282.46	2250.92	68.5742	1696.99	2376.03	140.015	53.0086	61.6046	116.216	0.318853	0.126113	0.395519	251.061	114.702	0.456869	4.33698	2.19865	0.506954	1.49477	1.65472	1.10701	26.3835	26.8385	1.01725	26.92
CG035	22.3095	13.3226	59.7173	4.34704	1.1017	25.3437	0.218278	0.0852765	39.0679	44.3245	37.3254	84.2093	4.26344	2.79992	65.6728	87.1033	11.5193	13.2249	34.7324	31.2478	89.9673	6.24245	8.44657	135.309	3615.65	1302.56	36.0256	1505.34	2547.86	169.255	36.4314	59.7626	164.041	0.2454	0.083083	0.338562	242.179	169.64	0.700472	3.90693	1.37021	0.350714	1.54746	1.67453	1.08211	26.4873	26.2305	0.990302	29.235
CG036	23.165	13.1357	56.7049	6.37324	0.945484	14.8352	0.283415	0.078646	27.7494	46.2164	37.748	81.6766	5.50731	2.95923	53.7328	119.077	9.90762	8.32034	32.1356	32.6325	101.546	5.63749	8.90064	157.883	5916.08	1415.4	23.9246	1103.17	2813.29	255.019	49.1199	54.7982	111.56	0.229376	0.0732417	0.319308	243.508	171.802	0.705527	3.46273	1.1552	0.33361	1.56672	1.68053	1.07264	25.9675	26.2144	1.00951	19.185
CG037	22.6629	15.4849	68.3271	4.00671	1.36299	34.0177	0.218207	0.105946	48.5528	45.7743	37.3193	81.5289	4.82155	3.39086	70.3271	97.4796	14.3069	14.6768	35.3654	32.0384	90.5927	6.30128	8.53349	135.425	4518.27	1994.8	44.1497	2060.52	2569.26	124.69	35.8166	48.7106	136	0.241126	0.120692	0.500534	221.874	181.214	0.816744	2.59471	1.88518	0.72655	1.74184	1.67447	0.961321	26.7413	26.4248	0.988166	27.6575
CG038	22.0219	17.954	81.5281	4.51969	1.46307	32.371	0.212759	0.0838988	39.4336	43.137	42.3886	98.265	4.55913	3.07437	67.4332	78.7278	21.571	27.3994	37.202	34.7361	93.3716	7.23263	7.02556	97.137	3865.13	1881.1	48.6685	2086.02	1910.38	91.5806	50.3479	53.6226	106.504	0.242423	0.15937	0.657405	231.086	162.884	0.704863	3.48628	2.52175	0.723336	1.45017	1.52956	1.05475	26.0108	26.05	1.0015	27.4525
CG039	23.7697	17.0774	71.8451	4.03399	1.01361	25.1268	0.189223	0.0575877	30.4338	46.7439	42.8814	91.7368	5.36003	3.01913	56.3267	91.1897	14.4273	15.8212	35.4113	34.3236	96.9284	5.63778	6.80394	120.685	5696.26	1730.69	30.3829	1326.72	1750.82	131.967	68.7679	65.0839	94.6429	0.499893	0.0995418	0.199126	274.572	74.1225	0.269956	5.01967	1.38279	0.275474	1.05242	1.47701	1.40344	24.7068	25.6629	1.03869	36.5425
CG040	23.8436	17.3917	72.9407	2.36841	1.14287	48.2547	0.112662	0.0688333	61.0972	48.443	43.789	90.3927	4.11842	2.8149	68.3491	66.6912	15.9978	23.9878	38.3098	31.3672	81.8777	7.07628	7.1158	100.558	3381.27	1613.11	47.7072	2089.09	1727.52	82.6925	52.2499	57.3105	109.685	0.503007	0.0988607	0.196539	254.368	98.137	0.385807	4.99273	1.35892	0.27218	1.05329	1.44133	1.36841	25.3513	26.1867	1.03295	32.7575
CG041	22.4897	17.5228	77.9146	2.96472	1.12398	37.9117	0.156258	0.0608575	38.9467	43.2867	41.8985	96.793	3.9646	3.36011	84.7527	68.8467	17.038	24.7477	31.9852	32.3614	101.176	7.09663	8.50799	119.888	3228.34	2060.27	63.8182	1749.92	2516.23	143.791	64.8281	59.9114	92.4159	0.652307	0.0836135	0.128181	261.754	115.793	0.442376	5.71763	1.06947	0.187048	0.973024	1.39056	1.42911	25.9487	26.3472	1.01535	13.54
CG042	21.8164	13.6744	62.6792	3.85652	1.14694	29.7402	0.183461	0.0906626	49.418	39.3901	42.2241	107.195	4.24257	3.23773	76.3153	70.3836	12.1961	17.3281	31.9182	34.0725	106.749	7.16989	9.86159	137.542	3351.28	1882.14	56.1619	1911.79	4071.76	212.981	45.2851	50.7573	112.084	0.308541	0.115524	0.374419	227.213	130.166	0.572883	3.41169	1.4267	0.41818	1.18026	1.1655	0.987493	26.1051	26.8481	1.02846	40.38
CG043	20.6592	11.8348	57.2858	2.45326	0.964902	39.3314	0.148287	0.0595282	40.1439	43.997	42.3988	96.3673	4.95843	3.17954	64.124	58.8087	12.7649	21.7058	36.8925	34.3167	93.018	7.65252	7.77425	101.591	4394.17	1844.86	41.9843	2360.5	2332.49	98.8134	45.1841	77.7732	172.125	0.54959	0.14439	0.262724	264.559	130.672	0.493925	4.51827	1.55055	0.343173	0.907885	1.35113	1.48822	26.1985	25.7583	0.983196	28.1125
CG044	24.9547	15.7488	63.1096	3.97252	1.47987	37.2526	0.179172	0.088591	49.4447	50.5568	41.9615	82.9986	4.88224	3.26189	66.8114	95.7162	19.7956	20.6816	36.038	34.5121	95.7657	5.11939	7.20292	140.699	5282.39	2053.97	38.8834	1174.8	2020.12	171.954	47.8919	56.9484	118.91	0.320873	0.0877156	0.273365	241.204	65.9358	0.273361	3.08178	1.11336	0.361273	1.06968	1.32312	1.23693	25.8163	26.5389	1.02799	28.425
CG045	20.8675	18.308	87.7344	3.62488	1.69475	46.7533	0.166619	0.141875	85.1492	44.5045	34.5266	77.5802	5.22085	3.9304	75.2829	74.8487	16.7862	22.4269	36.4272	28.5706	78.4321	6.33806	7.27477	114.779	5188.29	2442.52	47.0776	1641.79	1672.44	101.867	49.1882	72.0426	146.463	0.205642	0.0580835	0.28245	214.482	193.355	0.901497	2.50383	0.635068	0.253638	1.1861	1.24191	1.04705	26.68	26.3405	0.987274	31.285
CG046	22.7349	13.0957	57.6015	3.09405	1.78488	57.6876	0.153067	0.13809	90.2152	47.393	37.0649	78.2075	5.10559	3.76735	73.7888	82.2452	20.7639	25.2463	40.5368	29.6655	73.1817	7.16414	7.31449	102.099	5059.33	2439.23	48.2124	2492.39	1788.74	71.7679	45.8453	73.5435	160.417	0.313831	0.0532497	0.169676	214.952	133.628	0.621665	2.81356	0.773954	0.27508	0.957621	1.26253	1.3184	25.8299	26.2957	1.01803	37.66
CG047	20.2794	13.1485	64.837	2.64204	1.10912	41.9796	0.147395	0.0804714	54.5957	43.0641	36.0147	83.6303	4.78412	3.72688	77.9011	53.4901	12.8073	23.9434	37.1233	30.4008	81.8915	6.84305	7.85993	114.86	4053.19	2311.91	57.0393	2038.52	2039.07	100.027	48.3013	73.9255	153.051	0.247132	0.0764538	0.309365	236.445	212.196	0.897445	2.98109	1.05921	0.355309	1.11738	1.37768	1.23296	25.9631	26.5597	1.02298	31.935
CG048	22.2123	15.6859	70.6181	2.50088	1.42438	56.9553	0.140125	0.0892564	63.6976	45.8347	43.9641	95.9188	4.41344	3.71516	84.1784	55.4471	26.7688	48.2781	36.5051	34.6123	94.8149	5.06729	6.27876	123.907	3699.22	2833.97	76.6101	1099.44	1518.2	138.089	54.0319	38.8866	71.9697	0.27144	0.0819221	0.301805	218.825	150.83	0.689273	4.07452	1.12201	0.275373	1.15035	1.3134	1.14173	26.5522	26.9828	1.01622	31.4075
CG049	22.597	14.6551	64.854	4.41714	1.09198	24.7213	0.235169	0.0550549	23.4107	45.2797	46.5711	102.852	5.21842	3.25288	62.3347	97.6647	18.4838	18.9258	35.0699	36.1249	103.008	4.96072	6.98384	140.783	5159.8	2123.91	41.1626	1118.13	1908.28	170.666	45.3677	50.3479	110.977	0.614509	0.175136	0.285001	279.447	80.2237	0.28708	4.48608	1.78035	0.39686	0.772838	1.19053	1.54047	25.8474	26.6806	1.03224	31.45
CG050	21.4394	17.8556	83.2843	1.67834	0.776397	46.2599	0.103025	0.0602514	58.4825	44.6751	39.1787	87.6968	4.54616	3.529	77.6259	66.3575	8.1642	12.3034	36.8183	29.9772	81.4193	6.68838	7.98997	119.46	3846.22	2200.88	57.2218	1798.94	2052.53	114.096	49.8567	56.829	113.985	0.505829	0.104981	0.207543	251.347	168.251	0.669397	4.02912	1.38554	0.343882	0.881008	1.25629	1.42597	26.3426	26.8832	1.02052	31.125
CG051	25.1679	15.4079	61.2206	4.68089	1.16262	24.8376	0.198053	0.0770576	38.9076	50.279	39.3268	78.2173	4.61003	3.63124	78.7681	114.158	14.1824	12.4234	37.4754	31.6655	84.4967	5.22259	8.0425	153.994	4519.22	2313.1	51.1835	2196.4	1304.17	59.3777	50.6208	65.4932	129.38	0.61596	0.0993244	0.161251	271.788	167.327	0.615653	5.08241	1.104	0.21722	0.9075	1.28411	1.415	26.1823	27.0142	1.03177	15.67
CG052	22.255	15.5081	69.6839	2.36324	1.35068	57.1537	0.116408	0.0879031	75.513	46.9377	37.5099	79.9142	4.56986	2.84812	62.324	59.9353	16.5216	27.5657	38.7996	33.5746	86.5333	6.92541	8.44889	121.998	4178.59	1370.76	32.8044	2337.09	2181.37	93.337	54.0831	54.4413	100.662	0.348594	0.0590976	0.169532	242.883	73.8282	0.303966	3.25554	0.860167	0.264216	1.01963	1.32066	1.29523	26.5299	27.2426	1.02686	35.1725
CG053	22.1374	16.3021	73.6405	2.96101	1.12623	38.0353	0.132626	0.0784096	59.121	47.4338	39.9311	84.1828	4.61494	3.23974	70.2012	70.2109	13.3958	19.0794	35.9764	32.6214	90.6745	5.58113	9.76911	175.038	4352.94	1795.2	41.241	1413.94	3256.03	230.28	48.4241	51.5759	106.509	0.27534	0.0617636	0.224317	226.144	178.408	0.788913	3.13211	0.731007	0.233391	1.05064	1.26267	1.20181	26.8454	26.9204	1.00279	44.72
CG054	19.7111	14.0538	71.2993	3.35181	1.03514	30.8829	0.175385	0.0756651	43.1422	41.7169	38.613	92.5598	4.69559	2.86869	61.0932	58.9086	11.5405	19.5906	29.8717	29.5208	98.8252	4.2113	7.75941	184.252	3947.08	1367.22	34.6388	872.21	1943.31	222.803	78.1826	78.5919	100.524	0.340975	0.069303	0.203249	207.788	64.5875	0.310835	3.21231	0.760137	0.236633	0.945571	1.29529	1.36985	26.846	27.2277	1.01422	49.145
CG055	20.6256	16.0145	77.6435	3.67052	0.959534	26.1416	0.170753	0.0613499	35.929	43.1972	43.1603	99.9144	4.42554	3.41742	77.2205	75.1725	12.0711	16.0579	34.0238	37.1652	109.233	6.06661	8.14643	134.283	3779.61	2266.71	59.9721	1787.37	2759.61	154.395	48.9494	47.1188	96.2602	0.34326	0.0838259	0.244205	218.586	69.999	0.320235	3.62645	0.66742	0.184042	1.06618	1.29969	1.21901	26.9279	26.7867	0.994756	32.4325
CG056	20.3478	16.4451	80.8203	3.53844	1.14551	32.3733	0.17937	0.0729856	40.69	41.5466	38.6367	92.996	4.8486	3.32684	68.6144	66.016	14.6538	22.1973	33.6592	31.107	92.4175	4.9207	8.06363	163.872	4121.44	1921.93	46.6324	1216.49	2140.04	175.919	69.4842	63.0372	90.7216	0.462758	0.121281	0.262083	256.795	153.328	0.597082	4.24795	1.25653	0.295798	0.947664	1.28363	1.35452	26.3598	26.7544	1.01497	31.08
CG057	21.743	17.9763	82.6762	4.10411	1.06705	25.9996	0.20756	0.0541928	26.1094	42.7596	48.3348	113.038	4.47111	3.20528	71.6886	91.0539	17.7429	19.4861	32.8281	35.8064	109.072	4.36447	8.08268	185.193	3576.46	2125.25	59.4232	844.369	2646.1	313.382	54.0319	37.6586	69.697	0.456819	0.17958	0.39311	266.931	137.511	0.515155	4.1896	1.90194	0.453967	1.03061	1.27048	1.23275	26.5708	26.7967	1.0085	25.155
CG058	23.6528	16.5673	70.0435	4.69121	1.15598	24.6413	0.190359	0.0724569	38.0633	47.1131	44.1524	93.7158	4.78541	3.11748	65.1455	98.597	14.7895	14.9999	34.6966	36.0787	103.983	5.27454	8.25731	156.55	4579.52	1882.81	41.1138	1161.91	2611.62	224.769	51.5759	62.2186	120.635	0.62532	0.104258	0.166728	282.185	116.27	0.412036	4.93233	1.39993	0.283828	0.878506	1.31862	1.50098	26.1847	26.6534	1.0179	30.075
CG059	21.1948	13.2311	62.426	4.13764	1.1229	27.1387	0.201346	0.0943312	46.8502	43.7344	42.7094	97.6562	5.06261	3.7419	73.9126	100.548	14.5781	14.4987	31.0926	30.8426	99.1959	4.90012	5.38437	109.882	5065.25	2624.39	51.8117	892.699	1070.29	119.893	44.6173	42.5706	95.4128	0.573546	0.100741	0.175647	274.223	130.619	0.476323	5.17217	0.814946	0.157563	1.04097	1.39602	1.34108	26.4048	26.9127	1.01924	33.495
CG060	25.0484	20.163	80.4962	4.7756	1.30097	27.242	0.206391	0.0565927	27.4201	48.1053	48.3736	100.558	4.91539	3.7968	77.2431	108.2	21.5214	19.8903	37.3183	38.0744	102.026	4.57759	7.40546	161.776	4995.79	3072.8	61.5078	873.871	2462.43	281.784	36.0213	21.7765	60.4545	0.437362	0.0158269	0.0361871	261.555	246.15	0.941102	5.35283	1.40799	0.263036	1.29117	1.73592	1.34446	26.2019	26.9609	1.02897	25.265
CG061	19.3006	13.3508	69.1729	4.03951	1.00044	24.7664	0.208013	0.0771431	37.0857	40.2966	40.368	100.177	4.8686	3.71065	76.2159	68.0391	10.5398	15.4909	32.0998	32.9743	102.724	4.94999	7.01471	141.712	4262.69	2569.98	60.2901	1146.57	1755.73	153.129	54.7994	54.8506	100.093	0.417604	0.114531	0.274258	257.519	129.956	0.504645	4.95354	1.70677	0.344556	1.16986	1.55636	1.33039	26.1233	26.7073	1.02236	37.0775
CG062	22.0565	13.8265	62.6866	3.30763	1.10601	33.4383	0.169664	0.0899056	52.9905	46.1118	39.1959	85.0018	4.76763	2.88112	60.4308	64.1101	11.1526	17.3959	34.6184	31.8173	91.9086	5.25606	7.15317	136.094	4610.78	1411.74	30.6183	1523.2	1807.11	118.639	46.2034	53.0086	114.729	0.485805	0.136585	0.281152	256.86	150.837	0.587234	5.25757	1.93582	0.368196	1.21391	1.53168	1.26177	26.569	27.0417	1.01779	23.545
CG063	19.6888	15.9021	80.7672	3.54984	1.02568	28.8938	0.20783	0.0737337	35.4779	40.2079	40.1291	99.804	4.7156	2.93528	62.2463	59.4034	12.3151	20.7313	30.6301	31.5288	102.934	4.23039	6.16974	145.843	3709.42	1511.46	40.7465	810.564	1329.13	163.976	82.0201	62.2186	75.8578	0.469707	0.0893596	0.190245	270.799	98.147	0.362435	4.88862	1.32741	0.271531	1.14438	1.59083	1.39013	26.2271	26.8976	1.02556	30.23
CG064	25.8416	12.6123	48.8061	5.19385	1.26595	24.374	0.214219	0.103547	48.3369	47.4132	34.4558	72.6713	4.24744	2.80022	65.9273	107.423	20.1394	18.7477	32.2522	27.35	84.8002	3.63352	6.83331	188.063	3413.65	1194.32	34.9865	519.079	1239.59	238.805	42.9799	88.3477	205.556	0.481787	0.0966434	0.200594	260.488	114.72	0.440405	4.81816	1.30481	0.270812	1.11672	1.564	1.40053	26.2862	26.9248	1.02429	26.62
CG065	23.1994	16.7141	72.0453	3.76307	1.1667	31.004	0.163633	0.0717217	43.8307	45.5344	40.2124	88.312	4.7473	3.26469	68.7693	76.4117	15.6537	20.486	40.1099	32.3463	80.6443	7.5942	8.18719	107.809	4322.09	1840.8	42.5905	2112.33	2322.72	109.96	63.0432	71.6332	113.626	0.53696	0.0702173	0.130768	274.299	70.8698	0.258367	5.13369	1.06049	0.206575	1.19871	1.59661	1.33193	25.8565	26.5346	1.02622	36.545
CG066	23.9509	14.0803	58.7881	2.59312	1.10124	42.4679	0.120416	0.081505	67.686	47.343	39.2454	82.896	4.49218	3.06098	68.1403	55.1342	12.1915	22.1125	37.7524	29.9903	79.4395	6.98966	6.45745	92.3857	3976.38	1635.72	41.1359	2068.76	1381.59	66.7832	47.2779	70.4052	148.918	0.42519	0.105571	0.248291	257.295	110.763	0.430492	4.86351	1.53716	0.316059	1.23961	1.62396	1.31005	25.8274	26.44	1.02372	35.4775
CG067	22.1609	16.2503	73.3284	2.78973	1.45967	52.323	0.145007	0.0915953	63.1662	44.9997	39.4313	87.6257	4.94656	2.91897	59.0101	60.9316	18.7046	30.6976	34.1052	31.7899	93.2113	6.21206	8.33721	134.21	4802.86	1506.81	31.3732	1655.31	2574.58	155.534	61.3999	58.9439	96	0.549689	0.042864	0.0779787	282.113	81.8685	0.290197	5.52432	0.64164	0.116148	1.13152	1.71916	1.51934	25.6987	26.6718	1.03787	27.4025
CG068	23.2981	13.3048	57.1068	3.39644	1.05684	31.1159	0.155386	0.0792831	51.0233	46.9623	37.9414	80.7911	4.58993	3.30604	72.0281	120.002	13.5972	11.3308	35.3088	29.1261	82.4895	6.76494	6.77033	100.08	4304.84	1835.85	42.6461	1489.81	1652.19	110.9	51.5759	75.7266	146.825	0.661644	0.107701	0.162778	283.186	111.132	0.392434	6.35875	1.85043	0.291006	1.13056	1.70549	1.50853	25.8965	27.108	1.04678	33.8575
CG069	23.6836	16.6837	70.4441	4.78521	1.517	31.7018	0.212063	0.0965325	45.5206	44.9844	38.0974	84.6902	4.82149	3.50593	72.7147	94.9303	20.2466	21.3279	32.9475	31.801	96.5203	5.71776	8.20578	143.514	4276.95	2031.09	47.4892	1590.79	2429.07	152.696	43.3893	77.7221	179.127	0.3395	0.0525943	0.154917	224.667	38.3709	0.17079	4.29166	0.992609	0.231288	1.38982	1.79315	1.2902	26.6276	27.2863	1.02474	34.17
CG070	27.0029	13.7588	50.9528	4.76408	0.853554	17.9165	0.197424	0.0579023	29.3289	49.6795	38.9305	78.3632	4.62489	3.06422	66.2551	122.002	9.14853	7.49868	35.4009	33.4761	94.5628	4.87845	10.1705	208.479	4560.27	1630.5	35.7545	1100.71	4059.84	368.839	37.2493	42.0248	112.821	0.280894	0.0457278	0.162794	240.319	106.837	0.444561	3.57522	0.734459	0.20543	1.49776	1.80286	1.2037	26.6566	27.1925	1.02011	28.515
CG071	26.2705	12.8353	48.8583	5.20711	1.65553	31.7937	0.191788	0.113714	59.2914	52.5283	39.8746	75.9106	4.88454	3.57084	73.105	112.939	19.8033	17.5346	36.1881	33.5945	92.833	5.28547	8.72734	165.12	4902.06	2450.18	49.9826	1117.76	3070.54	274.705	24.8329	47.7555	192.308	0.293771	0.0423466	0.144148	246.493	71.9405	0.291857	4.09953	0.794794	0.193875	1.47327	1.77086	1.202	26.6458	26.9913	1.01297	27.0575
CG072	26.2904	18.9649	72.1362	4.2652	1.4448	33.8742	0.161635	0.0904353	55.9504	50.679	40.673	80.2561	4.63202	3.21785	69.4697	95.1721	22.6978	23.8492	38.6651	33.6568	87.047	5.92622	7.5881	128.043	4607.35	1952.88	42.3862	1538.69	2364.65	153.68	46.7049	53.0086	113.497	0.321484	0.0558877	0.173843	230.966	105.26	0.455739	4.2035	1.03292	0.245729	1.43286	1.67308	1.16765	26.0269	26.3725	1.01328	28.12
CG073	22.2147	19.051	85.7583	3.23179	1.41096	43.6589	0.144627	0.10875	75.1935	43.0801	37.4518	86.9352	4.76934	3.38176	70.9062	63.2646	14.148	22.3632	35.4362	32.1959	90.8562	6.74011	7.54401	111.927	4165.08	1883	45.2092	2027.38	2102.17	103.689	43.6963	51.8364	118.629	0.324913	0.0602411	0.185407	262.066	197.41	0.753284	4.4913	2.07145	0.461213	1.47015	1.83119	1.24558	26.135	26.7421	1.02323	35.9525
CG074	22.6526	17.6642	77.9787	4.91566	1.5165	30.8505	0.234659	0.087064	37.1024	45.4156	42.5833	93.7634	5.56485	3.62144	65.0771	102.821	21.7212	21.1252	38.852	35.2317	90.6817	7.66984	9.3499	121.905	5931.19	2453.66	41.3687	2396.87	3331.93	139.012	49.6657	52.3946	105.495	0.545289	0.113258	0.207703	266.315	192.113	0.721376	6.51994	2.04528	0.313696	1.33051	1.76519	1.3267	25.8231	26.5324	1.02747	21.6425
CG075	25.629	11.9898	46.7821	4.21952	1.04564	24.7811	0.226247	0.0612295	27.0631	48.045	45.3146	94.3171	5.42311	3.26949	60.2881	122.01	17.2269	14.1193	38.7806	36.0981	93.083	6.74708	8.40616	124.59	5889.2	2168.87	36.8279	2135.35	2863	134.076	42.9799	49.9386	116.191	0.692754	0.064586	0.0932307	276.912	25.3138	0.0914146	7.59268	0.926543	0.122031	1.28557	1.8593	1.44629	25.7985	26.7274	1.03601	26.0675
CG076	21.8408	17.2775	79.1066	4.21011	1.81934	43.2137	0.199857	0.0780415	39.0486	44.3556	47.5691	107.245	4.66475	3.15359	67.6047	84.9396	46.5445	54.7972	34.2652	40.4776	118.131	6.09345	7.32611	120.229	4037.29	2013.55	49.8738	1415.12	2496.05	176.384	63.8559	41.9054	65.625	0.410924	0.100124	0.243657	265.706	87.1722	0.328077	4.90719	1.75061	0.356743	1.32626	1.71972	1.29667	25.4648	26.1545	1.02708	40.4225
CG077	20.3617	20.1216	98.8209	3.70769	1.31357	35.4282	0.186448	0.0695881	37.3231	42.2974	44.6243	105.501	4.73056	3.35084	70.8339	60.8658	21.5479	35.4023	28.8117	38.1151	132.291	5.22577	7.47353	143.013	3906.34	2226.74	57.0031	1081.69	2465.67	227.946	46.5029	50.6208	108.855	0.385321	0.0849353	0.220427	250.527	84.4254	0.336991	4.49665	1.56907	0.348942	1.37292	1.75926	1.28141	25.3443	26.2252	1.03476	45.7675
CG078	23.2519	15.3423	65.9831	5.96275	1.40149	23.5041	0.244301	0.0803508	32.8901	46.9456	37.1736	79.1845	4.92743	3.68559	74.7972	130.997	27.7372	21.1739	31.4243	27.9431	88.922	3.94111	7.9867	202.651	4894.06	2429.88	49.6495	722.782	1916.5	265.156	36.2942	79.5578	219.203	0.702546	0.088732	0.126301	280.385	130.05	0.463825	6.34268	1.46613	0.231153	1.07569	1.77095	1.64633	25.3446	26.3932	1.04137	26.8825
CG079	24.1241	13.7493	56.994	3.8782	0.865486	22.3167	0.170799	0.0614459	35.9756	50.033	41.8308	83.6063	4.71625	3.88286	82.3294	84.7496	9.70231	11.4482	36.0446	32.7929	90.9787	5.44957	10.1005	185.345	4847.1	2844.51	58.6848	1607.57	3679.82	228.905	11.2669	36.4431	323.454	0.547118	0.151625	0.277134	283.247	119.546	0.422057	6.21747	2.28259	0.367126	1.25007	1.65038	1.32023	25.3659	26.1172	1.02962	23.635
CG080	21.531	20.7387	96.32	3.56136	0.82463	23.1549	0.147613	0.0486013	32.9249	42.3083	45.048	106.476	4.69001	3.73286	79.5916	99.1233	14.3815	14.5087	32.8642	35.5436	108.153	6.2586	9.40625	150.293	4056.1	2809.65	69.2698	1602.3	3695.34	230.628	56.5399	48.2505	85.3388	0.513239	0.0755707	0.147243	264.762	158.554	0.598855	5.34025	1.20797	0.226201	1.19321	1.7393	1.45766	25.2091	25.8	1.02344	13.425
CG081	23.5787	20.0864	85.1884	3.86299	1.81909	47.0903	0.190915	0.0835289	43.7519	47.0324	41.6486	88.553	4.81258	3.56741	74.1268	88.5063	29.6115	33.457	36.849	35.4676	96.2511	6.41994	6.78573	105.698	4604.85	2393.98	51.9882	1779.23	1883.55	105.863	24.9315	33.7037	135.185	0.752697	0.205119	0.272512	295.528	157.633	0.533396	6.84958	2.82957	0.413101	1.0866	1.48748	1.36894	24.8526	25.2031	1.0141	21.4
CG082	21.146	11.7709	55.665	3.30644	1.25188	37.862	0.155635	0.0823186	52.8921	45.1535	37.0336	82.0172	4.86904	2.91942	59.9587	65.2971	14.7556	22.5976	37.3567	31.3289	83.8642	6.3274	7.57601	119.733	4678.97	1479.62	31.6227	1825.29	2118.49	116.063	65.5799	64.2038	97.9018	0.551897	0.070758	0.128209	283.53	85.0026	0.299801	6.09778	1.098	0.180065	1.24083	1.68895	1.36115	24.9573	25.3943	1.01751	16.54
CG083	21.8446	16.7728	76.7824	3.17089	1.31771	41.5564	0.14484	0.0831452	57.4048	46.3779	38.5358	83.0908	4.20685	3.4412	81.8	63.5816	17.2076	27.0637	34.4074	30.4982	88.6385	5.57383	6.52281	117.026	3397.4	2178.37	64.1186	1245.75	1541.55	123.745	28.1757	50.6208	179.661	0.249693	0.124621	0.499098	194.752	32.2358	0.165523	2.77925	1.99598	0.71817	1.5202	1.60158	1.05353	25.6272	25.5485	0.996928	39.695
CG084	21.7082	15.2249	70.1342	3.44874	0.773394	22.4254	0.179226	0.0509554	28.4308	44.3768	39.072	88.046	4.99163	3.42973	68.7097	74.9501	9.5385	12.7265	36.2298	31.6294	87.3021	5.97324	8.2508	138.129	4650.25	2036.88	43.8014	1440.45	2306.37	160.115	28.1757	58.8612	208.907	0.428675	0.116625	0.272059	270.984	89.3049	0.329557	4.92212	1.94548	0.395253	1.25845	1.60112	1.27229	25.4133	25.6663	1.00996	40.0275
CG085	21.32	15.5233	72.8106	2.72445	1.55227	56.9756	0.196441	0.0979232	49.8488	45.806	39.0605	85.2739	4.51657	4.07153	90.1466	70.8229	19.7229	27.8482	37.2636	32.5506	87.3522	7.39186	8.46505	114.519	3935.32	2827.67	71.8537	1991.56	2569.15	129.002	36.1748	59.0482	163.23	0.325709	0.0816206	0.250594	236.551	102.835	0.434728	4.14621	1.39864	0.337329	1.40247	1.7573	1.25301	25.483	25.877	1.01546	36.3775
CG086	20.2295	14.6697	72.5167	4.14242	0.898714	21.6954	0.210066	0.0599715	28.5489	43.265	40.9049	94.545	4.81821	3.83386	79.5704	80.6966	11.0153	13.6502	33.1099	30.7603	92.9038	6.14862	7.795	126.776	4152.72	2578.47	62.091	1342.7	2148.54	160.016	15.0619	56.7708	376.917	0.728362	0.15464	0.212312	274.984	102.275	0.371932	7.35365	2.36134	0.321112	1.17533	1.60526	1.3658	25.5638	25.847	1.01108	24.3575
CG087	25.3085	13.7914	54.4931	2.9434	1.11148	37.7618	0.126412	0.069624	55.0768	49.6557	35.1946	70.8771	4.50339	3.82523	84.9412	64.7186	15.549	24.0255	37.3643	28.133	75.2937	5.73874	8.52285	148.514	4393.39	2368.44	53.9092	1402.61	2307.58	164.52	29.7478	51.7662	174.017	0.551269	0.0989184	0.179438	267.913	99.7843	0.37245	5.35538	1.54571	0.288627	1.09751	1.59972	1.45758	25.3485	25.8264	1.01885	33.0325
CG088	21.1674	16.3672	77.3228	4.95236	1.78921	36.1285	0.24786	0.100934	40.7222	41.5403	41.8065	100.641	4.77622	3.98488	83.4317	90.5056	25.5673	28.2494	31.2644	32.1494	102.831	5.15712	6.50387	126.114	3996.6	2948.6	73.7776	975.648	1534.67	157.297	36.0944	50.924	141.086	0.589048	0.252204	0.428156	261.266	178.996	0.685109	5.56285	3.37116	0.606013	1.10511	1.42047	1.28537	25.3945	25.9321	1.02117	27.255
CG089	21.9973	15.2007	69.1025	2.23628	1.2627	56.4642	0.126723	0.0821901	64.8581	41.8671	38.5503	92.0779	4.05702	3.3119	81.6339	83.3205	15.7612	18.9164	35.569	33.0562	92.9353	6.94004	9.8976	142.616	2889.87	1846.62	63.8995	1871.5	3453.8	184.547	53.4638	50.7303	94.8871	0.538411	0.088471	0.164319	267.62	108.561	0.405653	5.261	1.40873	0.267768	1.11436	1.63468	1.46692	25.5804	25.9456	1.01428	21.0275
CG090	25.4418	13.5229	53.1525	4.78152	0.807715	16.8924	0.247056	0.0544527	22.0406	46.9011	41.1484	87.7344	5.05293	3.09956	61.3418	132.68	9.73676	7.33853	31.1087	33.8648	108.86	4.46392	8.03997	180.11	5341.54	1717.7	32.1574	812.054	2407.67	296.492	50.3605	47.5518	94.4227	0.767473	0.281957	0.367383	281.081	57.3266	0.20395	6.32866	3.70374	0.585232	0.993428	1.38087	1.39	25.3974	25.731	1.01313	33.645
CG091	23.8763	17.1214	71.7088	1.60157	1.13323	70.7572	0.147572	0.0899789	60.9731	46.5886	36.5516	78.4561	5.11701	3.02489	59.1144	62.8473	11.6829	18.5894	37.6219	28.4843	75.7121	7.83693	7.93439	101.244	5241.21	1640.51	31.3003	1986.2	2032.94	102.353	34.6428	84.3333	243.437	0.706665	0.17704	0.250529	280.982	124.199	0.442017	6.35036	2.52092	0.396973	1.05498	1.46521	1.38885	25.6051	25.9285	1.01263	28.75
CG092	22.2827	18.939	84.9945	2.98559	1.01566	34.0187	0.133696	0.10807	80.8323	46.0805	36.544	79.3047	4.8251	3.61873	74.998	66.0881	7.68373	11.6265	37.1193	26.7645	72.104	7.68097	8.88612	115.69	4568.12	2178.74	47.6943	2051.43	2311.37	112.671	28.1165	67.6906	240.751	0.741829	0.0957458	0.129067	282.003	208.282	0.738579	6.18808	1.54807	0.25017	1.02069	1.65544	1.62188	25.6065	26.0557	1.01754	28.1275
CG093	21.1537	9.71034	45.9038	5.33649	2.35888	44.2028	0.346336	0.162369	46.8819	38.5385	41.8151	108.502	5.01643	3.9848	79.435	71.0002	27.8738	39.2588	26.1156	29.985	114.817	4.27142	7.3263	171.519	4272.81	3377.58	79.0482	1055.89	1716.47	162.561	61.127	54.4827	89.1302	0.617871	0.111817	0.180972	289.793	77.963	0.26903	6.33255	1.51447	0.239156	1.03768	1.62037	1.56152	25.6246	25.9922	1.01434	22.435
CG094	26.6455	14.4279	54.1474	3.70646	1.15871	31.2621	0.182319	0.0817136	44.8191	49.0488	40.8355	83.2549	3.91273	2.64752	67.6641	90.0103	13.0915	14.5445	35.6413	30.0805	84.3978	5.94474	7.10667	119.545	3533.78	1252.07	35.4314	1502.57	1621.76	107.932	45.8471	68.7757	150.011	0.57135	0.141767	0.248127	267.278	120.381	0.450398	5.44283	2.16373	0.397538	1.11271	1.5459	1.38931	25.8755	26.136	1.01007	44.615
CG095	28.81	13.3153	46.2175	5.84848	1.6574	28.3391	0.205067	0.110293	53.7838	55.2254	43.8322	79.3696	4.79615	3.6516	76.1359	151.402	21.8672	14.4432	39.2798	32.2456	82.0922	4.4212	8.27224	187.104	5714.95	2743.06	47.9979	953.238	2530.4	265.453	27.6028	10.384	37.6192	0.59293	0.113647	0.19167	265.416	68.0312	0.256319	6.15841	1.78746	0.290247	1.1659	1.60929	1.3803	25.8664	26.0296	1.00631	25.7275
CG096	21.9216	14.1343	64.4765	5.50718	1.49343	27.1179	0.260055	0.101544	39.047	42.836	42.1163	98.3198	5.16669	3.93952	76.2484	112.107	18.0493	16.1	28.068	29.5705	105.353	5.94378	6.90698	116.205	5021.22	2840.74	56.5747	1521.21	1581.43	103.959	37.2493	47.7555	128.205	0.690803	0.158969	0.230122	283.932	36.7165	0.129314	6.61875	2.49929	0.377608	1.10906	1.59639	1.43942	25.8505	26.2419	1.01514	23.465
CG097	25.3946	14.0603	55.3672	4.44595	0.922353	20.7459	0.202212	0.0859152	42.4877	51.3278	37.3857	72.8371	4.58076	3.51449	76.7229	94.939	7.91473	8.33664	34.9019	28.0465	80.3581	4.65141	6.08891	130.905	4270.97	1986.92	46.5214	965.272	1131.34	117.204	36.7106	72.5884	197.731	0.544483	0.130024	0.238802	262.822	97.2091	0.369866	5.68442	2.0603	0.362447	1.17585	1.65473	1.40726	25.8678	26.4056	1.02079	18.255
CG098	25.6551	18.1323	70.6769	3.40768	2.23547	65.601	0.113509	0.146264	128.856	52.6938	38.6652	73.3772	4.2651	3.31418	77.7047	83.6254	28.2691	33.8044	39.4786	27.986	70.8891	6.17336	4.32554	70.0678	4227.91	1855.85	43.8952	1959.17	583.953	29.8062	23.7805	27.4614	115.479	0.282137	0.0751606	0.266397	223.757	125.88	0.562572	3.8657	1.24108	0.32105	1.45732	1.71297	1.17542	25.83	26.1655	1.01299	27.8525
CG099	21.4943	22.5065	104.709	4.85617	1.19142	24.5342	0.2405	0.0535513	22.2666	42.8147	47.6967	111.403	4.76535	4.90136	102.854	84.1957	39.9533	47.4529	31.8691	29.8333	93.6119	4.94402	13.2416	267.831	4124.02	1230.04	29.8261	946.31	4307.83	455.224	40.9575	61.3333	149.749	0.493316	0.106982	0.216864	246.71	70.5795	0.286082	5.14186	1.76327	0.342925	1.23414	1.67299	1.35559	26.0655	26.1167	1.00196	24.65
CG100	21.0133	13.3042	63.3132	3.94272	0.913532	23.1701	0.195822	0.0653448	33.3695	45.0971	39.7993	88.2525	3.61383	3.53018	97.6852	68.5999	21.0288	30.6542	33.3069	22.3048	66.9677	4.69334	8.43809	179.789	3415.04	1402.7	41.0742	1093.94	2691.27	246.017	45.9395	55.701	121.249	0.396374	0.14045	0.354338	249.014	98.5008	0.395563	4.88798	2.25629	0.4616	1.41361	1.62261	1.14785	26.1826	25.9382	0.990664	20.18
CG101	25.7746	17.6516	68.4845	5.1567	1.18897	23.0567	0.277557	0.0666279	24.0051	48.2529	44.2967	91.8011	4.85244	3.73147	76.8988	140.825	30.9416	21.9717	33.7846	26.9756	79.8458	4.38592	8.96637	204.435	5153.41	1390.66	26.9853	880.808	3982.41	452.132	39.6389	47.2092	119.098	0.575404	0.161654	0.280939	264.91	126.857	0.478869	6.24106	2.60513	0.417417	1.22708	1.66207	1.35449	25.7559	26.1643	1.01586	36.9
CG102	24.6109	18.9601	77.0395	3.6218	1.3594	37.5339	0.138786	0.0719993	51.8778	46.0359	44.7145	97.1295	4.78615	3.30239	68.9988	60.6398	21.1118	34.8151	32.0563	37.8683	118.131	5.64268	7.9446	140.795	3973.57	2143.03	53.9321	1697.48	2630.58	154.97	48.2182	70.9479	147.139	0.583915	0.18295	0.313317	277.158	138.869	0.501046	6.49013	2.66876	0.411203	1.24039	1.61559	1.30249	25.8241	26.0464	1.00861	27.0175
CG103	25.6253	15.121	59.0081	3.88132	1.42051	36.5987	0.152996	0.0771645	50.4357	50.6671	38.0353	75.0691	5.13225	2.9163	56.8231	97.2292	19.0238	19.566	40.2222	32.7823	81.503	6.69046	9.18894	137.344	5505.03	1512.67	27.4779	1631.44	3122.93	191.421	50.0045	47.2818	94.5551	0.521259	0.12097	0.232073	252.894	81.8133	0.323508	5.70914	1.93163	0.33834	1.31545	1.60596	1.22085	25.7069	25.8683	1.00628	36.53
CG104	24.5045	14.1921	57.9162	2.1414	0.948485	44.2928	0.143479	0.0635239	44.2741	51.8933	42.0941	81.1166	4.40312	3.44645	78.2729	42.1335	23.6458	56.1212	36.0325	25.9782	72.0966	7.46916	7.68513	102.891	3592.57	1086.35	30.2388	2575.93	2057.71	79.8822	29.3178	44.8607	153.015	0.55192	0.0627184	0.113637	239.931	33.3432	0.13897	5.79914	1.10642	0.19079	1.26444	1.79187	1.41713	25.6493	25.908	1.01009	24.0725
CG105	23.6256	15.3849	65.1197	4.8771	1.11726	22.9084	0.220535	0.0733907	33.2785	49.9695	41.0755	82.2011	4.8328	3.20967	66.4143	85.8659	13.5866	15.823	30.799	32.5047	105.538	4.7146	8.29072	175.852	4436.68	1815.57	40.9219	1398.12	2491.34	178.193	26.8923	44.4337	165.228	0.59578	0.13341	0.223924	270.513	122.003	0.451006	6.05791	2.12899	0.351439	1.22048	1.65237	1.35387	25.8086	26.111	1.01172	29.985
CG106	24.9309	13.6134	54.6046	3.04381	0.953717	31.333	0.121251	0.0417521	34.4345	50.599	55.6094	109.902	4.30674	4.04722	93.974	90.3452	31.3057	34.6512	37.5283	37.7186	100.507	6.74596	12.2547	181.66	3995.91	1843.72	46.1401	1994.86	4788.85	240.06	44.073	41.011	93.0525	0.636677	0.111929	0.175802	269.931	144.604	0.535708	6.73132	1.7222	0.255849	1.21794	1.82038	1.49464	25.6063	25.8086	1.0079	20.605
CG107	25.2991	12.8605	50.8339	3.41084	1.06158	31.1237	0.243987	0.107153	43.9174	39.521	42.6304	107.868	4.40538	3.87546	87.971	56.7668	26.935	47.4486	34.5107	26.2762	76.1391	4.58536	11.7316	255.849	2957.96	1601.73	54.1497	871.044	2482.56	285.009	60.7913	43.5144	71.5799	0.713618	0.134215	0.188077	285.649	55.1023	0.192902	6.74333	2.11022	0.312935	1.1348	1.74992	1.54205	25.3959	25.8586	1.01822	24.8875
CG108	22.7337	13.257	58.3144	3.67617	1.11747	30.3978	0.169261	0.0799299	47.2229	46.6333	37.5301	80.4792	4.50657	3.09448	68.6658	70.8912	16.8535	23.7738	33.1147	31.1667	94.1173	5.32981	7.49925	140.704	3736.08	1408.4	37.6972	1126.1	2357.51	209.351	41.5491	53.1419	127.901	0.254401	0.0392583	0.154317	225.861	46.6031	0.206335	3.85042	0.744047	0.193238	1.58568	1.9037	1.20056	25.8027	26.0349	1.009	36.8725
Skewness	0.430456	0.402011	0.422041	0.253487	1.10497	0.765278	0.778152	1.07587	1.47378	-0.00771728	1.00116	0.539758	-0.530913	0.557694	0.70082	0.872855	1.41947	1.16805	-0.146332	-0.180662	0.416041	0.0809192	0.557694	0.70082	0.366736	0.27345	0.525588	0.151555	0.861316	1.34689	0.0146148	-0.0759474	2.0409	0.268265	1.09401	1.15026	-0.363227	0.171728	0.274373	0.237935	0.509043	1.05166	0.543741	0.284424	0.337783	-0.174184	-0.0655928	0.532803	0.0507534
[truncated: 6 more columns]
